# Supplementary material for: Cardiovascular risk and response to lipid lowering therapy in patients with HIV infection according to different recommendations
Source: PLoS One. 2020 Dec 29;15(12):e0244675. doi: 10.1371/journal.pone.0244675 (PMC7771861; doi:10.1371/journal.pone.0244675)
Supplement: S1 Data — (XLSX) [file pone.0244675.s001.xlsx]

## Sheet: general info+lipids
No	sex	age	Height [cm]	Weight [kg]	BMI	CV RISK	Reason of VH cardiovascular risk	Tch	HDL	TG	AIP	non-HDL	LDL	lipid lowering treatment	Lipid lowering agent 1	Dose 1 [mg]	Lipid lowering agent 2	Dose 2 [mg]	CV family history	current smoking	past smoking	alcohol	drug use	dopalacze	ART.	Current ART. Duration [months]	HIV length [years]	age at HIV diagnosis [years]
1	MALE	54	178	75	23.6713	HIGH		207	44.6	94	0.323793	162.4	131	no					negative	no	yes	no	no	no	FTC/TAF/DTG	18	28	26
2	FEMALE	39		87		HIGH		188	69.3	101	0.163588	118.7	99	no					positive	yes	yes	no	no	no	FTC/TAF/RPV	0	16	23
3	FEMALE	24	171	58.5	20.0062	HIGH		169	75.7	107	0.150288		47	no					negative	no	no	no	no	no	FTC/TAF/EVG/cobi	8	3	21
4	FEMALE	33	165	80.5	29.5684	HIGH		227	35.8	122	0.532477	191.2	139	no					negative	no	yes	yes	no	no	FTC/TAF/EVG/cobi	1	12	21
5	MALE	46	178	120	37.874	VERY HIGH	CV incident	164		112			111	yes	rosuwastatin	5			negative	yes	yes	no	no	no	FTC/TDF/DTG	17	8	38
6	MALE	43	174	62	20.4783	HIGH				247			96	no					negative			yes	yes	yes	FTC/TDF/DTG	3	2	41
7	MALE	31	178	72	22.7244	HIGH		154	53.3	108	0.306697	100.7	127	no					positive	no	no	no	no	no	FTC/TAF/EVG/cobi	25	5	26
8	FEMALE	44	165	72	26.4463	HIGH		170	60.3	114	0.276588	109.7	87	no					negative	yes	yes	no	no	no	FTC/TAF/DTG	14
9	MALE	36	177	73.8	23.5564	HIGH		246		45			118	no						no	no	no	no	no	FTC/TAF/EVG/cobi	11	1	35
10	FEMALE	42	178	74.7	23.5766	HIGH		212	59.6	108	0.258177	152.4	157	no					negative	no	no	no	no	no	FTC/TAF/EVG/cobi	17	5	37
11	MALE	27	178	74.3	23.4503	HIGH		198	47	122	0.414262	151	129	no					negative	no	no	no	no	no	FTC/TAF/DTG	7	0	27
12	MALE	29	176	82.4	26.6012	HIGH		145	138.5	77	-0.254959	6.5	78	no					negative	no	no	no	no	no	FTC/TAF/DTG	23	8	21
13	FEMALE	38	176	66	21.3068	HIGH		159	70.9	68	-0.0181373	88.1	64	no					negative	no	no	no	no	no	ABC/3TC/DRV/RTV	4
14	MALE	50	175	68	22.2041	HIGH		130		80			68	no					negative	no	no	no	no	no	FTC/TDF/DTG	31	2	48
15	FEMALE	39	160	76	29.6875	HIGH		185					98	no					positive	yes	yes	no	no	no	FTC/TAF/EVG/cobi	14	19	20
16	MALE	42	185	94	27.4653	HIGH		218	35.7	242	0.831147	182.3	149	no					negative	yes	yes	no	no	no	FTC/TAF/DTG	14
17	MALE	33	178	81	25.565	HIGH			41.4	97	0.369771		122	no					positive	no	yes	no	no	no	FTC/TAF/DTG	24	3	30
18	MALE	43	182	99	29.8877	HIGH		199	46.9	91	0.287869	152.1	121	no					negative	no	no	no	no	no	FTC/TAF/DTG	17	7	36
19	MALE	34	182	90	27.1706	HIGH		180		144				no					positive	no	yes	yes	no	no	FTC/TDF/RPV	58	10	24
20	MALE	40	187	92	26.309	HIGH		179	52.3	201	0.584694	126.7	94	no					negative	yes	yes	no	no	no	FTC/TAF/RPV	22	7	33
21	MALE	51	182	122	36.8313	HIGH		212	52.4	185	0.54784	159.6	123	yes	atorwastatin	40				yes	yes	yes	past	no	ABC/3TC/DTG		8	43
22	MALE	48	155	49	20.3954	HIGH		206	65.2	119	0.261299	140.8	136	no					negative	no	no	no	no	no	FTC/TDF/DTG	0	14	34
23	MALE	58	174	68.5	22.6252	HIGH		216	47.7	117	0.389667	168.3	146	no					negative	yes	yes	no	no	no	FTC/TAF/RAL	13	8	50
24	FEMALE	39	167	60	21.5139	HIGH		171	51	85	0.221849	120	114	no					negative	no	yes	no	yes	yes	FTC/TDF/DRV/RTV	4	12	27
25	MALE	49	183	94	28.0689	HIGH		227	54.2	200	0.567031	172.8	143	no					negative	no	yes	no	no	no	FTC/TDF/DTG	33	9	40
26	MALE	40	178	98	30.9304	HIGH		155	44	72	0.21388	111	75	no					negative	yes	yes	yes	yes	no	FTC/TAF/RAL	14	19	21
27	MALE	23	192	86	23.329	HIGH		102	27.3	111	0.60916	74.7	52	no					negative			no	no	no	FTC/TAF/EVG/cobi	16	2	21
28	MALE	36	180	80	24.6914	HIGH		207	53.6	158	0.469492	153.4	86	yes	rosuwastatin	5			positive	no	yes	no	no	no	FTC/TAF/RPV	18	10	26
29	MALE	56	187	82	23.4493	HIGH		178	79	74	-0.0283954	99	92	no					negative	yes	yes	yes	past	no	FTC/TDF/RAL	5
30	MALE	54		71		VERY HIGH	T2DM+dyslipidemia	216	41.9	138	0.517665	174.1	88	yes	rosuwastatin	5				no	no	no	past	no	FTC/TAF/RPV	11	10	44
31	FEMALE	34		59		HIGH		130						no					negative	no	yes	no	no	no	FTC/TAF/RPV	11	9	25
32	FEMALE	35	171	55.5	18.9802	HIGH		163	88.9	64	-0.142722	74.1	101	no					negative	yes	yes	no	past	no	FTC/TDF/EVG/cobi	16	5	30
33	MALE	32	184	74	21.8573	HIGH		188	52.1	172	0.518691	135.9	95	no						no	no	no	no	no	FTC/TDF/RPV	63	10	22
34	FEMALE	48	168	57	20.1956	HIGH		261	82.8	307	0.569108	178.2	137	no					negative	yes	yes				FTC/TAF/EVG/cobi	9	0	48
35	MALE	34	175	78	25.4694	HIGH		140	55	170	0.490086	85	87	no					negative	yes	yes	no	no	no	ABC/3TC/DRV/cobi	28	7	27
36	MALE	42		74		HIGH		182	65.5	63	-0.0169008	116.5	104	no						yes	yes	past	past	no	FTC/TAF/RPV	21	10	32
37	MALE	37	178	83.9	26.4802	HIGH		219	37.8	108	0.455932	181.2	133	no						yes	yes	yes	past	no	FTC/TAF/DTG	22	8	29
38	MALE	35	177	61	19.4708	HIGH		126	50.8	52				no					negative			no	no	no	ABC/3TC/DTG	11	1	34
39	MALE	25	182	80.1	24.1819	HIGH		104	44.3	276	0.794505	59.7	92	no					negative	no	yes	no	no	no	FTC/TAF/EVG/cobi	16	3	22
40	MALE	43	172	81.5	27.5487	HIGH				235			164	yes	rosuwastatin	5			negative	yes	yes	no	no	no	FTC/TAF/DTG	23	2	41
41	MALE	78	168	58	20.5499	HIGH		153	51.2	138	0.430609	101.8	74	yes	atorwastatin	10				no	yes	no	no	no	NVP/RAL	46	16	62
42	MALE	42	170	66	22.8374	HIGH		190	38.4	145	0.577037	151.6	123	no					negative	no	no	no	no	no	FTC/TAF/DTG	0	5	37
43	MALE	36	186	76	21.9679	HIGH		159		68			88	no					negative	yes	yes	no	no	no	FTC/TAF/EVG/cobi	6	13	23
44	MALE	72				VERY HIGH	CV incident	154	30.3	134	0.645662	123.7	120	yes	atorwastatin	20			negative			no	no	no	TDF/DRV/RTV/RAL	44	8	64
45	MALE	34	175	67	21.8776	HIGH		155	40.1	94	0.369983	114.9	95	no					positive	yes	yes	no	no	no	FTC/TAF/DTG	3	0	34
46	MALE	49	186	89	25.7255	HIGH		211	33.4	205	0.788007	177.6	138	no					negative	no	yes	no	no	no	FTC/TAF/RPV	20	7	42
47	MALE	44	190	89	24.6537	HIGH		162	31.5	126	0.60206	130.5	104	yes	prawastatin	20			positive			no	no	no	FTC/TAF/DRV/cobi	12	10	34
48	FEMALE	49	163	52	19.5717	HIGH		170		159			121	no					negative	yes	yes		yes		TDF/DTG/DRV/cobi	18	23	26
49	MALE	57		93		HIGH		142	32.2	112	0.541362	109.8	104	yes	rosuwastatin	5				yes	yes	no	no	no	FTC/TAF/DTG	20	3	54
50	MALE	49	176	88	28.4091	HIGH		193	42	110	0.418143	151	127	no					negative	no	no	no	no	no	FTC/TAF/RPV	19	6	43
51	FEMALE	28	157	57	23.1247	HIGH		263		98				no					negative	yes	yes	yes		no	FTC/TAF/EVG/cobi	6	5	23
52	MALE	48	176	91	29.3776	HIGH		203		157			109	no					negative	no	no	yes	no	no	ABC/3TC/DRV/cobi	31	5	43
53	MALE	59	176	70.3	22.695	HIGH		203	141.5	157	0.0451432	61.5	109	yes					negative	no	no	no	no	no	ABC/3TC/DRV/cobi	36	6	53
54	MALE	31	188	81.5	23.0591	HIGH		144	50	115	0.361728	94	71	no						no	no	no	no	no	FTC/TAF/RPV	23	4	27
55	MALE	28	170	56	19.3772	HIGH		128	33.9	172	0.705329	94.1	47	no					negative						FTC/TDF/DTG	17	1	27
56	MALE	54	180	83	25.6173	HIGH		144	52.9	87	0.216064	91.1	95	no					negative	no	yes	no	no	no	FTC/TAF/RPV	15	10	44
57	MALE	39		66.8		HIGH		156	39.5	121	0.486188	116.5	104	no					negative	yes	yes	no	no	no	FTC/TDF/RPV	60	5	34
58	MALE	45		78		HIGH		165	41	212	0.713552	124	82	yes	rosuwastatin	5			positive	yes	yes	yes	past	yes	FTC/TAF/DRV/cobi	0	6	39
59	MALE	32	189	73	20.4362	HIGH		142	58	72	0.0939045	84	61	no					negative	yes	yes	yes			FTC/TAF/EVG/cobi	17	9	23
60	MALE	60	182	88	26.5668	VERY HIGH	Established CV disease	214	42.6	253	0.773711	171.4	128	no						no	no	no	no	no	FTC/TAF/EVG/cobi	20	3	57
61	MALE	40	164	73	27.1416	HIGH		100	41.4	68	0.215509	58.6	53	no					negative	yes	yes	no	no	no	FTC/TAF/RPV	1	17	23
62	FEMALE	37	175	81	26.449	HIGH		171	45.9	91	0.297229	125.1	107	no					negative	no	yes	no	no	no	FTC/TAF/EVG/cobi	4	9	28
63	FEMALE	58	164	67.5	25.0967	VERY HIGH	CV incident	200	56.1	202	0.556389	143.9	117	yes	rosuwastatin	30			positive	yes	yes	no	no	no	FTC/TDF/DTG	0	2	56
64	FEMALE	51	172	95.5	32.281	HIGH		198	24.4	156	0.805735	173.6	102	no					negative	yes	yes	no	no	no	FTC/TAF/RPV	16	21	30
65	MALE	58	174	79	26.0933	VERY HIGH	CV incident	229	35.3	240	0.832437	193.7	46	yes	atorwastatin	80			negative	yes	yes	no			FTC/TAF/RAL	18	20	38
66	MALE	22	180	62	19.1358	HIGH								no						yes	yes				FTC/TAF/DRV/RTV	1	0	22
67	FEMALE	38		76		HIGH		213	61.3	147	0.379857	151.7	156	no					negative	yes	yes	no			FTC/TAF/EVG/cobi	1	15	23
68	MALE	41	168	82	29.0533	HIGH		170	30.7	287	0.970744	139.3	111	no					negative	yes	yes				FTC/TAF/EVG/cobi	16	3	38
69	MALE	52	182	75	22.6422	HIGH		202	58	86	0.17107	144	97	no					negative	yes	yes	yes			ABC/3TC/DRV/RTV		15	37
70	MALE	51	163	67.5	25.4055	HIGH		158	41.9	101	0.382107	116.1	96	yes	atorwastatin	40				yes	yes	yes	no	no	FTC/TAF/RPV	22	7	44
71	MALE	40	183	61	18.2149	HIGH		142	47.2	161	0.532884	94.8	63	no					positive	yes	yes	yes	past		FTC/TDF/EFV	46	19	21
72	MALE	23	181	69	21.0616	HIGH		164		130				no					negative	no	no	no	no	no	FTC/TAF/EVG/cobi	14	2	21
73	MALE	34	182	84.7	25.5706	HIGH		184	29.1	115	0.596805	154.9	84	no					negative	no	no	no	no	no	FTC/TAF/EVG/cobi	15	2	32
74	MALE	22	184	72	21.2665	HIGH		147	50.2	62			91	no					negative	yes	yes				FTC/TAF/DRV/RTV	8	0	22
75	FEMALE	41	163	68	25.5937	HIGH		281	56.3	180	0.504764	224.7	189	no					positive	no	no	no	past		FTC/TAF/RPV	4	9	32
76	MALE	46		71		HIGH		175	34.5	208	0.780244	140.5	153	no						yes	yes				FTC/TAF/DRV/RTV	18	9	37
77	MALE	51	174	68	22.46	HIGH								no								yes	yes				20	31
78	MALE	34	169	118	41.3151	HIGH		208	55	121	0.342423	153	120	no					positive	e-p	no	past	past	past	FTC/TDF/DRV	1	2	32
79	MALE	66		72.5		VERY HIGH	SCORE>10%	177	52.4	139	0.423684	124.6	71	yes	atorwastatin	40			negative	no	yes	no			ABC/3TC/RAL	43	15	51
80	MALE	44	176	101	32.6059	VERY HIGH	CV incident	148	37	146	0.596151	111	108	yes	rosuwastatin	5			negative	yes	yes	no			TDF/ZDV/DTG	29	11	33
81	MALE	58	182	90	27.1706	VERY HIGH	IHD	226	56.5	215	0.58039	169.5	129	no					negative	yes	yes				FTC/TAF/RPV	18	11	47
82	MALE	26	183	83	24.7843	HIGH		128		60				no					negative	no	yes	no	no	no	FTC/TAF/DTG	17	2	24
83	MALE	30	184	73.5	21.7096	HIGH		160	53.1	153	0.459597	106.9	98	no					negative	yes	yes	no	no	no	FTC/TAF/EVG/cobi	13	1	29
84	MALE	46	172	85	28.7317	HIGH		210	40.4	261	0.810259	169.6	159	no					negative	no	yes	no	no	no	ABC/3TC/DTG	21	11	35
85	MALE	44	185	81	23.6669	HIGH		154	33	142	0.633774	121	93	no					negative	yes	yes	no	no	no	DRV/RTV/DTG	36	4	40
86	MALE	41	180	73.4	22.6543	HIGH		152	49.1	124	0.40234	102.9	81	no						no	no	no	no	no	FTC/TAF/RPV	23	6	35
87	MALE	43	182	81	24.4536	HIGH		204	57.2	86	0.177102	146.8	129	no					negative	yes	yes	no	no	no	FTC/TAF/RPV	10	8	35
88	MALE	38	168	64	22.6757	HIGH		171	64.5	95	0.168164	106.5	88	no					negative	no	yes	no	no	no	FTC/TAF/DRV/cobi	20	6	32
89	MALE	37	181	72	21.9774	HIGH		174	92	68	-0.131279	82	68	no						yes	yes	no	past	no	FTC/TAF/EVG/cobi	18	4	33
90	MALE	37	188	99	28.0104	HIGH		204	48.8	96	0.293851	155.2	132	no					negative	yes	yes	no	no	no	FTC/TDF/EFV	80	7	30
91	MALE	36	176	75	24.2123	HIGH		123	8.6	138	1.20538	114.4	87	no						yes	yes	no	no	past	FTC/TDF/DRV/cobi	0	0	36
92	MALE	43	172	65	21.9713	HIGH		152	56.1	89	0.200427	95.9	78	no					positive	no	no	no	no	no	FTC/TAF/DTG	24	13	30
93	MALE	48	181	78	23.8088	HIGH		257	63.2	126	0.299653	193.8	130	yes	rosuwastatin	10			negative	yes	yes		past		FTC/TAF/DRV/cobi	18	6	42
94	MALE	36	175	66	21.551	HIGH		214	41.9	101	0.382107	172.1	180	no					negative	no	no				ABC/3TC/DTG	3	3	33
95	MALE	33	185	76.3	22.2936	HIGH		188	45.5	242	0.725804	142.5	132	yes	rosuwastatin	5			negative	yes	yes	no	no	no	FTC/TAF/EVG/cobi	18	6	27
96	MALE	38	186	124.7	36.0446	HIGH		185	58.6	106	0.257408	126.4	94	yes	rosuwastatin	10			negative	no	no	no	no	no	FTC/TAF/EVG/cobi	13	1	37
97	MALE	45	174	91	30.0568	HIGH		140	27.4	114	0.619154	112.6	90	no					positive	yes	yes	no	no	no	FTC/TDF/DTG	2	15	30
98	MALE	36	172	75	25.3515	HIGH		221	36.2	310	0.932653	184.8	110	no					negative	yes	yes	yes	no	no	FTC/TAF/EVG/cobi	13	3	33
99	MALE	39	178	84	26.5118	HIGH		150	49.6	101	0.30884	100.4	123	no					positive	no	yes	no	no	no	FTC/TDF/RPV	14	3	36
100	MALE	35		87		HIGH		175	18.9	213	1.05192	156.1	107	yes	fenofibrate	215			negative	no	yes	no	no	no	ABC/3TC/DTG	43	6	29
101	MALE	48	188	113	31.9715	HIGH		175	69.7	133	0.280619	105.3	76	no					negative	no	yes	no	past	no	FTC/TDF/DTG	0	22	26
102	MALE	33	165	85	31.2213	HIGH		137	42.4	83	0.291712	94.6	63	no					negative	yes	yes	no	past		FTC/TAF/DTG	14	7	26
103	MALE	39		76		HIGH		151		105			92	no						no	no	no	no	no	FTC/TDF/RPV	26	5	34
104	MALE	55	174			HIGH		189	42.6	102	0.379191	146.4	140	no					negative	no	yes	past			FTC/TDF/EVG/cobi	23	5	50
105	MALE	44	176	73	23.5666	VERY HIGH	CV incident	135	34.5	72	0.319513	100.5	72	yes	atorwastatin	40	fenofibrate	267		yes	yes	no			FTC/TDF/RPV	23	9	35
106	MALE	45	175	104	33.9592	HIGH		142	44.6	71	0.201923	97.4	83	no					negative	no	yes	no	no	no	FTC/TDF/RAL	0	3	42
107	MALE	39	172	56	18.9292	HIGH		200	43.5	144	0.519873	156.5	43.5	no					positive	yes	yes	yes	no	no	FTC/TAF/RPV	18	3	36
108	MALE	53	183	88	26.2773	HIGH		180	31.3	370	1.07266	148.7	98	no											ABC/DRV/RTV/DTG	12	2	51
109	MALE	63	160	60	23.4375	VERY HIGH	IHD	98	43.1	74	0.234754	54.9	47	yes	rosuwastatin	10			negative	no	no	no	no	no	FTC/TAF/EVG/cobi	24	14	49
110	MALE	29	188	86	24.3323	HIGH		173		134				no					negative	no	no	no	no	no	FTC/TAF/EVG/cobi	7	1	28
111	MALE	36	186	106	30.6394	HIGH		170	45.7	131	0.457355	124.3	98	no					positive	yes	yes	no	no	no	FTC/TAF/RPV	14	11	25
112	MALE	36	178	64	20.1995	HIGH		194	31.1	289	0.968137	162.9	105	no					negative	yes	yes	no	no	no	FTC/TDF/DTG	0	8	28
113	MALE	51		90.8		HIGH		170	44.3	106	0.378902	125.7	96	yes	rosuwastatin	5			negative	no	yes				FTC/TAF/RPV	19	8	43
114	FEMALE	40		70		HIGH		173	58.2	47		114.8	111	no					negative	no	yes		past	past		3	9	31
115	MALE	36	178	65	20.5151	HIGH		168	68.7	61		99.3	79	no						yes	yes		past		FTC/TAF/RPV	18	13	23
116	MALE	34	187	104.5	29.8836	HIGH		156	24.6	155	0.799397	131.4	100	no					negative	yes	yes	yes	past		FTC/3TC/DTG	38	8	26
117	MALE	40	188	84	23.7664	HIGH		147	38.5	70	0.259637	108.5	85	no					negative	no	yes		past		FTC/TDF/DTG	0	15	25
118	FEMALE	59	161	55	21.2183	HIGH		180	63.8	74	0.064411	116.2	101	no					negative	no	yes	no	past		EFV/RAL	9	17	42
119	MALE	45	170	59	20.4152	VERY HIGH	CV incident	149	54.3	80	0.16829	94.7	80	no					negative	yes	yes	yes	past	no	FTC/TAF/DRV/cobi	7	6	39
120	MALE	34	170	60	20.7612	HIGH		225	46	192	0.620543	179	100	no					negative	yes	yes				FTC/TAF/EVG/cobi	17	7	27
121	MALE	39	178	91.5	28.8789	HIGH		85	25.7	63	0.389407	59.3	47	no						yes	yes				FTC/TAF/DTG	0	7	32
122	MALE	48	178	81.3	25.6596	HIGH		159	43.6	86	0.295012	115.4	106	no					positive	no	no	no	no	no	FTC/TDF/DTG	8	1	47
123	MALE	52	167	61	21.8724	VERY HIGH	CV incident	180	33.7	496	1.16785	146.3	93	yes	rosuwastatin	40	fenofibrate	215	negative	no	yes	no	no	no	DRV/RAL/RTV	28	22	30
124	FEMALE	47	153	53	22.6409	HIGH		214	62.5	90	0.158362	151.5	92	yes	atorwastatin	10			negative	no	no	no	no	no	ABC/3TC/DTG	29	3	44
125	MALE	55	190	77	21.3296	HIGH		161	45.1	71	0.197082	115.9	102	no					negative	yes	yes	yes			ABC/3TC/DTG	7	1	54
126	MALE	60		60		VERY HIGH	SCORE>10%	178	79	72		99	101	yes	prawastatyna	20				yes	yes				FTC/TAF/EVG/cobi	22	19	41
127	FEMALE	41	158	63	25.2363	HIGH		225	56.3	226	0.6036	168.7	182	yes	rosuwastatin	20			positive	yes	yes	no	no	no	FTC/TAF/DRV/DTG/RTV	10	4	37
128	MALE	36	194	69.4	18.4398	HIGH		123	40.1	181	0.654534	82.9	84	no					negative	yes	yes	no	no	no	FTC/TAF/DTG	14	1	35
129	FEMALE	31	158	76	30.4438	HIGH		108	34.1	178	0.717666	73.9	85	no					negative	no	yes	no	past		FTC/TAF/EVG/cobi	7	5	26
130	MALE	46	164	76	28.257	HIGH		121		61			51	no						yes	yes	past	past			14	16	30
131	MALE	24	188	74	20.9371	HIGH		149	28	98	0.544068	121	71	no					negative	yes	yes				FTC/TAF/RPV	21	3	21
132	FEMALE	29	173	62	20.7157	HIGH		129	33	81	0.389971	96	80	no					negative	yes	yes	past	past		FTC/TAF/DRV/RTV	6	8	21
133	MALE	45	192	108	29.2969	HIGH		209	53.8	61	0.0545476	155.2	117	no					negative	yes	yes	past			FTC/TDF/DTG	2	2	43
134	MALE	42	186	99	28.616	HIGH		175	38.4	170	0.646118	136.6	103	yes	monakolina				negative	no	no	past	past		FTC/TAF/RPV	4	9	33
135	MALE	43	174	67	22.1297	HIGH		236	35.8	152	0.627961	200.2	153	no					negative	no	no	no	no	no	FTC/TDF/EVG/cobi	17	2	41
136	MALE	25	170	55	19.0311	HIGH		208	55.7	121	0.33693	152.3	106	no					negative	yes	yes	no	no	no	FTC/TAF/EVG/cobi	5	1	24
137	MALE	41	176	63	20.3383	HIGH		184	35.4	80	0.354087	148.6	132	no					negative	yes	yes	no	no	no	FTC/TAF/DRV/RTV/DTG	15	22	19
138	MALE	49	184	90	26.5832	HIGH		164	56.2	66	0.0698076	107.8	94	no					negative	no	no	no	no	no	ABC/3TC/DRV/RTV	69	8	41
139	MALE	39	176	59	19.047	HIGH		199		87			113	no					positive	yes	yes	past	no	no	FTC/TAF/RAL	19	5	34
140	MALE	37	181	92	28.0822	HIGH		144	44.5	75	0.226701	99.5	88	no					negative	yes	yes	past	past	no	FTC/TAF/RAL	17	6	31
141	MALE	48	177	89	28.4082	HIGH		195	34.2	195	0.756009	160.8	122	yes	fenofibrate	215			negative	yes	yes	no	no	no	FTC/TAF/RPV	14	7	41
142	FEMALE	43	163	96	36.1323	HIGH		182	14.6	122	0.922007	167.4	46	no					negative	no	yes	past	past	no	FTC/TAF/EVG/cobi	3	14	29
143	MALE	42	180	65	20.0617	HIGH		166	64.7	71	0.0403541	101.3	110	no					negative	no	no	no	no	no	FTC/TAF/RPV	19	9	33
144	MALE	76	188	92	26.0299	HIGH		159	59.5	90	0.179726	99.5	87	yes	rosuwastatin	5			negative	no	yes	no	no	no	FTC/TAF/DTG	0	3	73
145	MALE	46	178	80	25.2493	HIGH		151		113			85	no					negative	yes	yes	no	past	no	FTC/TAF/EVG/cobi	18	3	43
146	MALE	41	176	89.5	28.8933	HIGH		199	50.7	158	0.493649	148.3	142	no					negative	yes	yes	no	no	no	ABC/ZDV/DTG	12	1	40
147	MALE	50	172	58	19.6052	HIGH		171		105			57	no						yes	yes	yes	past	no	ABC/3TC/DRV/RTV	9	20	30
148	FEMALE	39	158	52.1	20.8701	HIGH		185	61.7	115	0.270413	123.3	124	no					negative	no	no	no		no	FTC/TDF/DRV/cobi	2	12	27
149	FEMALE	24	174	115	37.9839	HIGH		272	50.1	189	0.576624	221.9	160	no						no	yes	no	no	no	FTC/TAF/EVG/cobi	1	2	22
150	MALE	36	183	72	21.4996	HIGH		199	67.7	147	0.336729	131.3	102	yes	fenofibrate	160			negative	yes	yes	yes	no	no	FTC/TAF/EVG/cobi	20	5	31
151	MALE	40	178	63	19.8839	HIGH		152	13.8	240	1.24033	138.2	90	no						yes	yes	past	past		ABC/3TC/DTG	18	15	25
152	FEMALE	25	156	57	23.4221	HIGH		182	68.4	97	0.151716	113.6	94	no									no	no	FTC/TDF/RPV	5	1	24
153	MALE	35	164	91	33.834	HIGH		114	38.1	149	0.592261	75.9	116	no					negative	yes	yes	no	no	no	FTC/TAF/DRV/RTV	17	5	30
154	MALE	43	182	80	24.1517	HIGH		216	36.7	229	0.795169	179.3	134	no					negative	yes	yes	no	no	no	FTC/TAF/DTG	6	1	42
155	MALE	53	179	87	27.1527	HIGH		137	41.4	172	0.618528	95.6	40	no						yes	yes	no	past	no	FTC/TAF/EVG/cobi	16	22	31
156	FEMALE	53	174	52	17.1753	HIGH		201	64.1	75	0.0682032	136.9	122	no						yes	yes	no	no	no	ABC/3TC/DTG	37	9	44
157	MALE	46	176	93	30.0232	HIGH		211	41	195	0.677251	170	131	no						yes	yes	no	past	no	FTC/TAF/DTG	0	6	40
158	MALE	50	178	75.5	23.8291	HIGH		126	36.4	88	0.383381	89.6	93	no					negative	yes	yes	no	past	no	FTC/TAF/DTG	1	22	28
159	MALE	40		90.5		HIGH		189	56.5	208	0.566015	132.5	91	yes	rosuwastatin	2.5				yes	yes	no	no	no	FTC/TAF/DTG	8	7	33
160	MALE	43	176	72	23.2438	HIGH		202	42.3	61	0.158989	159.7	240	yes	rosuwastatin	10			negative	yes	yes	no	no	no	ABC/DTG/DRV/cobi	0	7	36
161	FEMALE	34	160	70	27.3437	HIGH		152	48.2	106	0.342259	103.8	86	no					negative	no	no	no	past	no	FTC/TAF/RAL	0	12	22
162	MALE	38	182	77.5	23.3969	HIGH		168	32.4	127	0.593259	135.6	114	no					negative	no	yes	no	no	no	FTC/TAF/EVG/cobi	18	3	35
163	FEMALE	28	162	53	20.1951	HIGH		190	74.7	100	0.126679	115.3	124	no						yes	yes	no	no	no	ABC/3TC/DRV/RTV	6	7	21
164	FEMALE	40	164	67	24.9108	HIGH		175	60	88	0.166331	115	106	no					negative	no	yes	no	no	no	FTC/TAF/DRV/RTV	3	16	24
165	MALE	57	182	115	34.718	VERY HIGH	SCORE>10%	215	45.1	268	0.773958	169.9	152	yes	rosuwastatin	10				yes	yes	past	past	no	FTC/TAF/RAL	14	15	42
166	MALE	49	174	67	22.1297	HIGH		195	64.5	202	0.495792	130.5	90	no					negative	yes	yes	no	past	no	FTC/TAF/LPV/RTV	13	12	37
167	MALE	36	185	95	27.7575	HIGH		237	25.5	231	0.957072	211.5	193	yes	rosuwastatin	10			negative	no	yes	yes	past	past		19	9	27
168	MALE	36	182	75	22.6422	HIGH		180	76.3	58	-0.119097	103.7	58	no						no	yes	past	past	no	FTC/TAF/DRV/cobi	13	1	35
169	MALE	31	166	42	15.2417	HIGH		148	43.2	170	0.594965	104.8	104	no					negative	yes	yes	no	no	no	FTC/TDF/RPV	0	3	28
170	MALE	29				HIGH		165	77.8	125	0.20593	87.2	89	no						yes	yes	no	no	no	FTC/TAF/RPV	23	16	13
171	MALE	38				HIGH		193	46.3			146.7	145	no								past	past	no	FTC/TAF/RPV	22	15	23
172	MALE	55	158	71	28.441	HIGH		160	49.2	145	0.469403	110.8	82	yes	rosuwastatin	10				yes	yes	no	no	no		11	1	54
173	MALE	39	172	87	29.4078	HIGH		245	30.7	292	0.978244	214.3	157	yes	atorwastatin	20			negative	yes	yes	no	no	no	FTC/TAF/RPV	20	12	27
174	MALE	48	174	92	30.3871	VERY HIGH	Established CV disease	190	35.2	330	0.971971	154.8	111	yes	rosuwastatin	5	fenofibrate	160		no	no	no	no	no		14	11	37
175	FEMALE	37	153	54	23.0681	HIGH		135		198			70	no					negative	yes	yes	past	past	no	FTC/TDF/DRV/RTV	0	22	15
176	MALE	40	178	61.3	19.3473	HIGH		175	45.5	66	0.161533	129.5	116	no						no	no	no	past	no	FTC/TDF/NVP	73	14	26
177	MALE	69	178	95	29.9836	VERY HIGH	IHD	151	18.1	468	1.41257	132.9	64	no						yes	yes	no	no	no	FTC/TAF/DTG	19	2	67
178	FEMALE	35	167	65	23.3067	HIGH		226	53.1	217	0.611365	172.9	133	no						no	yes	no	no	no	FTC/TDF/LPV/RTV	11	18	17
179	MALE	28	177	77	24.5779	HIGH		200	49.8	179	0.555624	150.2	146	no					negative	no	no	no	no	no	FTC/TAF/EVG/cobi	0	2	26
180	MALE	39	167	73	26.1752	HIGH		187	32.1	229	0.85333	154.9	109	no					positive	yes	yes	past	past	no	FTC/TAF/EVG/cobi	8	14	25
181	MALE	33	174	79	26.0933	HIGH		164	56.2	159	0.451661	107.8	77	yes	rosuwastatin	5			negative	yes	yes	no	no	no	FTC/TAF/EVG/cobi	14	3	30
182	MALE	48	174	86	28.4053	HIGH		284	45	252	0.748188	239	136	yes	rosuwastatin	10	fenofibrate	200		no	yes	no	past	no	ABC/3TC/DTG	1	23	25
183	MALE	21		92.7		HIGH		179	52.8	152	0.45921	126.2	133	no						yes	yes	no	no	past	FTC/TAF/RPV	23	5	16
184	MALE	46	175	72	23.5102	HIGH		172	35.1	107	0.484077	136.9	100	no						yes	yes	past	past	no	FTC/TAF/DRV/cobi	13	17	29
185	MALE	43	183	91	27.1731	HIGH		120	30.1	97	0.508205	89.9	72	no						yes	yes	no	past	no	FTC/TAF/RAL/DRV/RTV	13	19	24
186	MALE	43	178	62	19.5682	HIGH		177	20.4	43	0.323838	156.6	81	no						yes	yes	yes	past	past	FTC/TAF/DTG	18	24	19
187	MALE	39		73		HIGH		189	44.7	222	0.696045	144.3	100	yes	rosuwastatin	5			negative	no	no	no	no	no	FTC/TAF/RPV	24	12	27
188	MALE	46	176	69	22.2753	HIGH		216	45.6	334	0.864782	170.4	154	yes	rosuwastatin	10			negative			no	no	no	FTC/TAF/DRV/RTV	24	4	42
189	MALE	32	182	73.5	22.1893	HIGH		130	55.2	53	-0.0176632	74.8	85	no					negative	no	no	no	no	no	ABC/3TC/DTG	23	9	23
190	MALE	42	183	78	23.2912	HIGH		218	37.1	104	0.447659	180.9	154	no											FTC/TAF/RPV	20	12	30
191	FEMALE	21	169		0	HIGH		212	40.7	104	0.407439	171.3	51	no						yes	yes	no	no	no	FTC/TAF/DRV/RTV	11	5	16
192	MALE	39	177	79	25.2163	HIGH		166	54.1	76	0.147616	111.9	97	no					negative	yes	yes	no	past	no	FTC/TAF/DTG	21
193	MALE	41	168	85	30.1162	HIGH		143	35.1	161	0.661519	107.9	76	no					negative	no	yes	no	no	no	FTC/TAF/RPV	26	6	35
194	MALE	58	174	90	29.7265	VERY HIGH	SCORE>10%	192	43.8	207	0.674496	148.2	106	yes	atorwastatin	10			negative	yes	yes	no	no	no	FTC/TAF/RPV	26
195	MALE	45	180	74	22.8395	HIGH		105	34.7	91	0.418712	70.3	52	no						yes	yes	past	past	no		0
196	FEMALE	38	168	49	17.3611	HIGH		153	84.9	62	-0.136516	68.1	71	no					negative	yes	yes	past	past	no	FTC/TAF/DTG	14	15	23
197	FEMALE	31	163	42	15.8079	HIGH		186	57	53	-0.031599	129	118	no					negative	yes	yes	no	yes	no	FTC/TAF/RAL	26	6	25
198	MALE	30	170	81	28.0277	HIGH		182	54	311	0.760367	128	66	no					negative	no	no	no	no	no	FTC/TAF/DTG	15	2	28
199	MALE	35	175	72	23.5102	HIGH		159	50.1	95	0.277886	108.9	90	no						no	no	no	no	no	FTC/TDF/DTG	0	2	33
200	MALE	25	185	78	22.7904	HIGH		151	42.9	193	0.6531	108.1	96	no					negative	no	yes	no	no	no	FTC/TAF/EVG/cobi	14	1	24
201	FEMALE	40	163	59.5	22.3945	HIGH		244	55.7	237	0.628893	188.3	135	no					negative	no	no	yes	past	no	FTC/TAF/EVG/cobi	5	19	21
202	MALE	29	174	67	22.1297	HIGH		153	38	104	0.43725	115	95	no					negative	yes	yes	no	no	no	FTC/TDF/RPV	50	5	24
203	FEMALE	38	171	63	21.5451	HIGH		93	31	64	0.314818	62	49	no						no	no	no	no	no	ABC/3TC/DTG	39	3	35
204	MALE	24	176	99	31.9602	HIGH		163		106			107	no					negative	yes	yes	no	no	no	FTC/TAF/EVG/cobi	14	4	20
205	MALE	50	181	82	25.0298	HIGH		93	31	64	0.314818	62	49	no						yes	yes	past	no	no	ABC/3TC/DTG	36	15	35
206	FEMALE	41	164	46	17.1029	HIGH		192	67.2	67	-0.00129447	124.8	112	no					negative	yes	yes	no	past	no	FTC/TDF/RAL	0	8	33
207	MALE	30		83		HIGH		154		94			70	no						no	no	no	no	no	FTC/TAF/RPV	25	5	25
208	MALE	48	176	61	19.6927	HIGH		136	45.1	58	0.109251	90.9	79	no					negative	yes	yes	no	no	no	ABC/3TC/DTG	35	6	42
209	MALE	54	190	119	32.964	HIGH		158	26.9	189	0.84671	131.1	119	no					positive	no	no	no	no	no	FTC/TAF/DTG	26	3	51
210	MALE	68	176	62	20.0155	VERY HIGH	CV incident	140	49.9	132	0.422473	90.1	117	yes	rosuwastatin	5	ezetimibe	10		no	no	no	no	no	FTC/TAF/DTG	2	8	60
211	MALE	29	178	79	24.9337	HIGH		189	61.9	96	0.190581	127.1	108	no						no	no	no	no	no	FTC/TAF/EVG/cobi	26	3	26
212	MALE	43	184	97	28.6508	HIGH		155	22.4	142	0.80204	132.6	104	no					negative	yes	yes	no	no	no	FTC/TAF/DRV/RTV	2	2	41
213	MALE	39	184	77	22.7434	HIGH		144	83.9	133	0.20009	60.1	62	no								yes	past	no	FTC/TAF/DRV/RTV	0	8	31
214	MALE	39	176	89	28.7319	HIGH		224	34.6	262	0.879225	189.4	79	yes	atorwastatin	10			negative	yes	yes	no	past	no	FTC/TAF/RPV	0	17	22
215	MALE	38	170	88.2	30.519	HIGH		227	29	136	0.671141	198	52	no						no	no	past	past	no	FTC/TAF/DRV/cobi	21	11	27
216	FEMALE	77	159	63	24.9199	HIGH		236	58.5	114	0.289749	177.5	67	yes	rosuwastatin							no	no	no	FTC/3TC/DTG	0	26	51
217	MALE	47	175	84	27.4286	HIGH		166	29.9	77	0.41082	136.1	131	no					negative	no	no	no	no	no	FTC/TAF/DTG	27	3	44
218	FEMALE	43	179	85	26.5285	HIGH		198	67	64	-0.0198948	131	118	no					negative	no	no	no	no	no	FTC/TDF/RPV	1	10	33
219	MALE	49	167	60	21.5139	HIGH		150	54	108	0.30103	96	86	no								no	past	no	ABC/3TC/RAL	0	20	29
220	MALE	46	183	71.5	21.3503	HIGH		185	42.9	321	0.874048	142.1	126	yes	atorwastatin	10				yes	yes	no	no	no	ABC/3TC/DTG	15	4	42
221	MALE	43	178	77	24.3025	HIGH		194	44.5	267	0.778151	149.5	96	no					positive	yes	yes	no	no	no	ABC/3TC/DTG	37	21	22
222	MALE	37	178	101	31.8773	HIGH		105	25	107	0.631444	80	78	no						no	no	no			FTC/TDF/RPV	52	8	29
223	MALE	43	175	77	25.1429	HIGH		176	33	175	0.724524	143	122	no						no	yes	no	past	no	ABC/3TC/DTG	48	10	33
224	MALE	22		44		HIGH		126		99				no					negative	yes	yes	no	no	no	ABC/3TC/DTG	0	3	19
225	MALE	44	174	68	22.46	HIGH		299	51.5	217	0.624653	247.5	204	no					negative	no	no	no	no	no	FTC/TDF/EVG/cobi	2	3	41
226	MALE	36	181	93	28.3874	HIGH		193	39.3	163	0.617795	153.7	126	no					negative	yes	yes	past	no	no	FTC/TAF/DRV/cobi	20	8	28
227	MALE	33	196	105	27.3324	HIGH		173	34.3	314	0.961636	138.7	109	no						no	no	no	no	no	FTC/TAF/EVG/cobi	25	3	30
228	MALE	54	174	73	24.1115	HIGH		189	51	124	0.385852	138	113	yes	rosuwastatin	10				no	no	no	no	no	FTC/TAF/DTG	27	3	51
229	MALE	53	176	82.5	26.6335	HIGH		146	35	88	0.400415	111	139	no						no	yes	no	no	no	ABC/3TC/DTG	32	6	47
230	MALE	42	180	89	27.4691	HIGH		167	54.5	227	0.619629	112.5	107	no						no	no	no	no	no	FTC/TAF/EVG/cobi	26	5	37
231	MALE	27	183	91	27.1731	HIGH		189	41.9	118	0.449668	147.1	124	no					negative	no	yes	no	no	no	FTC/TAF/RPV	23	3	24
232	FEMALE	64	150	49	21.7778	HIGH		223	85.9	127	0.169811	137.1	112	no						no	no	no	past	no	DRV/RTV/RAL	55	24	40
233	MALE	52	172	73	24.6755	VERY HIGH	Cv incident	222	152.5	91	-0.224228	69.5	94	yes	simwastatin	20				no	no	yes	no	no	ABC/3TC/DTG	9	7	45
234	FEMALE	63	161	60	23.1473	HIGH		257	81	168	0.316824	176	160	yes	rosuwastatin	5				yes	yes	no	past	no	DRV/RTV/DTG	39	12	51
235	MALE	40	168	66	23.3844	HIGH		189	25.2	216	0.933053	163.8	104	no					negative	yes	yes	past	past	no	FTC/TAF/DTG		20	20
236	FEMALE	38	160	68	26.5625	HIGH		160	102	53	-0.284324	58	73	no					negative	yes	yes	no	past	no	FTC/TDF/EVG/cobi	59	8	30
237	MALE	35	178	64	20.1995	HIGH		167	55	104	0.276671	112	91	no						no	yes				FTC/TAF/RPV	26	8	27
238	FEMALE	38	174	70	23.1206	HIGH		162	57.4	154	0.428609	104.6	93	yes	fenofibrate	200				yes	yes	yes	no	no	ABC/3TC/DTG	29
239	MALE	48	180	80	24.6914	HIGH		201	49.3	169	0.53504	151.7	127	no						yes	yes	no	past	past	FTC/TAF/EVG/cobi	11	20	28
240	MALE	36	178	86	27.143	HIGH		207	55.5	194	0.543509	151.5	112	yes	lipanthyl	215				yes	yes	no	no	no	FTC/TAF/LPV/RTV	25	5	31
241	MALE	35	172	63	21.2953	HIGH		183	48	212	0.645095	135	107	no					negative	yes	yes	yes	no	no	FTC/TDF/RAL	0
242	MALE	47	178	68.2	21.5251	HIGH		161	64	64	0	97	104	no					negative	no	no	no	no	no	FTC/TDF/RPV	29	16	31
243	MALE	45	170	79	27.3356	HIGH		109	30.3	93	0.48704	78.7	60	no											FTC/TAF/DRV/cobi	1	2	43
244	MALE	47	178	78	24.6181	HIGH		146	37.4	180	0.682401	108.6	73	yes	rosuwastatin	5			negative	no	no	yes	no	no	FTC/TAF/EVG/cobi	22	2	46
245	MALE	27	187	63	18.016	HIGH		173	38.9	77	0.296541	134.1	89	no											FTC/TAF/EVG/cobi	23	2	26
246	MALE	49	180	102	31.4815	HIGH		157	32.7	312	0.979607	124.3	112	no					negative	no	yes	past	past	no	FTC/TAF/EVG/cobi	1	18	27
247	MALE	42	178	75	23.6713	HIGH		181	59.7	124	0.317447	121.3	87	no					negative	yes	yes	no	past	no	FTC/TAF/ATV/cobi	25	22	20
248	MALE	44	175	70	22.8571	HIGH		199	41	112	0.436434	158	139	no					negative	yes	yes	no	past	no	FTC/TAF/EVG/cobi	0	14	30
249	MALE	38	174	80.8	26.6878	HIGH		173	31.4	121	0.585856	141.6	57	yes	grofibrate	100			positive	yes	yes	no	no	no	FTC/TDF/DTG	3	4	36
250	FEMALE	49		56		HIGH		238	78.2	109	0.14422	159.8	150	yes	rosuwastatin	5				yes	yes	no	past	no	FTC/TAF/EVG/cobi	26	16	34
251	FEMALE	50	156	46.5	19.1075	HIGH		244	70.5	111	0.197134	173.5	152	no					positive	yes	yes	yes	past	no	FTC/TAF/DTG/DRV/RTV	24	19	32
252	MALE	45		85		HIGH		205	52.6	79	0.176641	152.4	144	no					negative	no	yes	no	past	no	FTC/TDF/DTG	0	23	22
253	MALE	57	170	123	42.5606	HIGH		172	32	213	0.82323	140	120	yes	rosuwastatin	20			positive	no	yes	no	no	no	FTC/TAF/DTG	19	2	56
254	MALE	39	176	78.2	25.2454	HIGH		170	36.3	680	1.2726	133.7	80	no					negative	no	yes	no	no	no	FTC/TAF/EVG/cobi	10	8	32
255	MALE	38	176	80.5	25.9879	HIGH		173	31.4	121	0.585856	141.6	57	yes	grofibrate	100			positive	yes	yes	no	no	no	FTC/TDF/DTG	3	4	36
256	MALE	68	180	85	26.2346	VERY HIGH	IHD	150	40.5	142	0.544833	109.5	102	yes	lipanthyl	267				no	no	no	no	no	FTC/TDF/DTG	0	13	55
257	MALE	34	184	72	21.2665	HIGH		154	57.2	89	0.191994	96.8	79	yes	rosuwastatin	10				yes	yes	no	no	no	FTC/TAF/RPV	0	5	30
258	FEMALE	33		56		HIGH		163	68	98	0.158717	95	111	no					positive	yes	yes	past	past	no	FTC/TDF/EVG/cobi	7	10	24
259	MALE	53	177	75	23.9395	HIGH		180	67.9	98	0.159356	112.1	99	yes	rosuwastatin	10			negative	no	yes	no	no	no	ABC/3TC/DTG	37	9	44
260	FEMALE	34	161	61	23.533	HIGH		191	22.2	105	0.674836	168.8	117	no					negative	yes	yes	no	past	no	FTC/TAF/DTG	0	16	19
261	MALE	36	178	81	25.565	HIGH		197	44.4	157	0.548517	152.6	140	no					negative	no	yes	no	no	no	FTC/TAF/EVG/cobi	11	4	33
262	MALE	44	173	69	23.0546	HIGH		217	61.2	87	0.152768	155.8	138	yes	rosuwastatin	20			negative	no	no	no	past	no	ABC/3TC/DTG	0	16	28
263	MALE	46	178	81	25.565	HIGH		129	31.5	269	0.931442	97.5	110	yes	rosuwastatin	5			negative	yes	yes	no	no	no	FTC/TDF/RPV	22	7	39
264	MALE	40	170	84.3	29.1696	HIGH		222	35.3	606	1.2347	186.7	65	no					negative	yes	yes	yes	past	no	ABC/3TC/DTG	2	14	27
265	FEMALE	40	163	59.5	22.3945	HIGH		244	55.7	237	0.628893	188.3	135	no					negative	no	yes	no	past	no	FTC/TAF/EVG/cobi	8	19	21
266	FEMALE	43	165	61	22.4059	HIGH		158	41.4	118	0.454882	116.6	112	no						yes	yes	no	no	no	RAL/DRV/RTV/ETV	0	19	24
267	MALE	47	185	94	27.4653	HIGH		170	71	98	0.139968	99	123	no						yes	yes	yes	past	no	FTC/TDF/EFV	8	23	24
268	MALE	26	177	75.8	24.1948	HIGH		189	52	155	0.474328	137	128	no					negative	no	no	no	no	no	FTC/TAF/EVG/cobi	25	3	23
269	MALE	39	182	97	29.2839	HIGH		168	56.9	126	0.345258	111.1	86	yes	rosuwastatin	10			positive	no	no	no	no	no	ABC/3TG/DTG	48	9	30
270	MALE	39	179	77.8	24.2814	HIGH		165	77.6	90	0.0643808	87.4	127	no					negative	no	no	past	past	no	FTC/TAF/DTG	0	11	29
271	MALE	52	170	72	24.9135	VERY HIGH	CV incident	170	56	91	0.210853	114	96	yes	atorwastatin	10				yes	yes	no	past	no	FTC/TAF/DRV/RTV	6	6	48
272	MALE	24	188	81	22.9176	HIGH		179		279				no					negative	yes	yes	no	no	no	FTC/TAF/RPV	25	2	22
273	MALE	59	182	104	31.3972	HIGH		224	33	459	1.1433	191	150	yes	atorwastatin	20			negative	yes	yes	no	no	no	FTC/TDF/DTG		11	48
274	MALE	30	173	70.2	23.4555	HIGH		170	49.8	78	0.194865	120.2	105	no						no	yes	no	no	no	FTC/TAF/RPV	0	4	26
275	FEMALE	41	165	71	26.079	HIGH		173	41.2	94	0.358231	131.8	113	no					negative	no	no	no	no	no	ABC/3TC/DTG	2	6	35
276	MALE	58		105		VERY HIGH	T2DM+HA	221	37.9	123	0.511266	183.1	74	yes	atorwastatin	10				no	yes	no	no	no	FTC/TAF/RPV	0	6	52
277	MALE	42		86.5		HIGH		187	40.3	132	0.515269	146.7	116	yes	rosuwastatin	5			negative	no	yes	no	no	no	FTC/TAF/DTG	0	3	39
278	FEMALE	43	168	93	32.9507	HIGH		161	42	87	0.31627	119	113	no						no	no	no	no	no	ABC/3TC/DTG	34	8	35
279	MALE	30		62.9		HIGH		119	44.7	68	0.182201	74.3	94	no						no	no	no	no	no	FTC/TAF/RPV	23	6	24
280	MALE	41	186	86	24.8584	HIGH		227	54.3	173	0.503246	172.7	163	no											FTC/TAF/EVG/cobi	26	10	31
281	MALE	27	185	84	24.5435	HIGH		170	48.5	130	0.428202	121.5	119	no					negative	no	no	no	no	no	FTC/TDF/EVG/cobi	1	2	25
282	MALE	46	184	131.5	38.841	VERY HIGH	CV incident	174	23	115	0.69897	151	86	yes	atorwastatin	20			positive	yes	yes	no	no	no	FTC/TAF/RPV	25	4	42
283	MALE	33	175	74	24.1633	HIGH		194	40.4	149	0.566805	153.6	160	yes	rosuwastatin	5				yes	yes	no	past	no	FTC/TAF/DTG	0	11	22
284	MALE	35	186	87	25.1474	HIGH		172	57.6	91	0.198619	114.4	119	no					negative	no	yes	no	no	no	ABC/3TC/DTG	36	8	27
285	MALE	34	186	80	23.1241	HIGH		165	44.4	125	0.449527	120.6	118	no											FTC/TAF/RPV	24	7	27
286	MALE	25	180	71.8	22.1605	HIGH		261	58	164	0.451416	203	171	no								no	no	no	FTC/TAF/EVG/cobi	24	2	23
287	MALE	32	180	73	22.5309	HIGH		149	41.3	68	0.216559	107.7	94	no						no	no	no	no	no	FTC/TAF/EVG/cobi	21	2	30
288	MALE	42	181	176	53.7224	HIGH		168	24.6	223	0.95737	143.4	94	no					negative	no	yes	no	no	no	FTC/TAF/DRV/EVG/cobi	4	20	22
289	MALE	27	185	85	24.8356	HIGH		215		128				no						no	no	no	no	no	FTC/TAF/EVG/cobi	22	2	25
290	MALE	55	185	71	20.7451	HIGH		134	45.5	137	0.478709	88.5	61	no						yes	yes	no	no	no	FTC/TAF/DRV/cobi	0	9	46
291	MALE	47	182	112	33.8123	HIGH		192	32.3	211	0.81508	159.7	118	no						yes	yes	no	past	no	DRV/RTV/DTG	0	19	28
292	FEMALE	41	177	91	29.0466	HIGH		178	28.9	373	1.11081	149.1	152	yes	fenofibrate	100				yes	yes	no	past	no	FTC/TAF/RAL	21	19	22
293	MALE	71	176	71	22.921	HIGH		188	65.4	143	0.339758	122.6	100	yes	fenofibrate	215			negative	no	no	no	no	no	FTC/TAF/NVP	26	14	57
294	MALE	51	172	77.5	26.1966	VERY HIGH	CV incident	123	29	242	0.921417	94	74	yes	atorwastatin	10	ezetimibe	10		no	yes	no	no	no	FTC/TAF/DTG	37	10	41
295	FEMALE	42	158	91.1	36.4925	HIGH		213	53.3	301	0.751839	159.7	100	yes	rosuwastatin	5				yes	yes	no	no	no	FTC/TAF/EVG/cobi	25	4	38
296	MALE	35	175	74.5	24.3265	HIGH		235	37.1	127	0.53443	197.9	177	yes	rosuwastatin	5			positive	no	yes	no	no	no	DTG/TDF/RPV	51	9	26
297	FEMALE	39	165	89	32.6905	HIGH		194	67.5	53	-0.105028	126.5	116	no								no	no	no	FTC/TDF/DRV/RTV/RAL	0	1	38
298	MALE	51	175	64	20.898	HIGH		221	72.6	232	0.504551	148.4	142	yes	rosuwastatin	5			negative	yes	yes	no	no	no	RAL/DRV/RTV	52	6	45
299	MALE	47	184	81	23.9249	HIGH		164	36	81	0.352183	128	102	no					negative	no	no	no	no	no	FTC/TDF/DRV/RTV	8	6	41
300	MALE	42	178	99	31.2461	HIGH		188	60.3	131	0.336954	127.7	90	yes	rosuwastatin	5	fenofibrate	200	negative	yes	yes	no	no	no	DRV/RTV	60	25	17
301	MALE	50	170	46	15.917	HIGH		153	85.8	95	0.0442363	67.2	49	no					negative	no	yes	no	no	no	FTC/TAF/DRV/EVG/cobi	2	24	26
302	MALE	27	158	74	29.6427	HIGH		173	49	156	0.502929	124	143	no					negative	no	no	no	no	no	FTC/TAF/EVG/cobi	19	6	21
303	MALE	53	176	73	23.5666	HIGH		184	44.5	104	0.368673	139.5	75	yes	rosuwastatin	10			positive	yes	yes	no	past	no	FTC/TAF/RAL	0	20	33
304	FEMALE	48	170	60	20.7612	HIGH		151	67.6	71	0.0213117	83.4	68	no					negative	no	no	no	past	no	FTC/TAF/DTG	21	26	22
305	FEMALE	45	170	82	28.3737	HIGH		235	70	163	0.36709	165	158	yes	rosuwastatin	5				yes	yes	no	past	no	FTC/TAF/RPV	5	15	30
306	MALE	44	178	99.7	31.467	HIGH		142	37.5	132	0.546543	104.5	78	yes	atorwastatin	20				yes	yes	no	past	no	FTC/TDF/DTG	9	12	32
307	MALE	41	177	89	28.4082	HIGH		195	45	321	0.853293	150	102	no						no	no	no	no	no	FTC/TAF/DRV/cobi	20	2	39
308	MALE	48	178	71.5	22.5666	HIGH		214	63.2	128	0.306493	150.8	156	no					negative	no	no	no	no	no	ABC/3TC/DRV/RTV	43	5	43
309	FEMALE	40	165	60	22.0386	HIGH		193	74.3	72	-0.0136563	118.7	104	no					negative	yes	yes	no	past	no	FTC/TDF/DRV/RTV	10	6	34
310	FEMALE	35	155	55	22.8928	HIGH		199	115	114	-0.00379299	84	74	no								past	past	no	FTC/TAF/RAL	0	14	21
311	MALE	31	180	70	21.6049	HIGH		153	48.1	84	0.242134	104.9	88	no						no	no	no	no	no	FTC/TAF/EVG/cobi	21	2	29
312	MALE	44	183	92	27.4717	HIGH		130	30.1	89	0.470824	99.9	79	no						yes	yes	no	no	no	FTC/TAF/RPV	25	10	34
313	FEMALE	49		61		HIGH		241	60.5	165	0.435729	180.5	179	no						yes	yes	no	past	no	FTC/TAF/RPV	0	24	25
314	MALE	40	183	85	25.3815	HIGH		90		35				no						no	no	no	past	no	FTC/TAF/RAL	0	16	24
315	FEMALE	41		71.6		HIGH		133	78.3	49	-0.203566	54.7	72	no						no	no	no	no	no	FTC/TAF/RPV	24	6	35
316	FEMALE	51	170	78	26.9896	HIGH		162		115			108	no						no	no	no	no	no	FTC/TAF/RPV	23	8	43
317	MALE	53	180	69	21.2963	HIGH		166	90.9	48	-0.277323	75.1	77	no						yes	yes	past	no	no	FTC/TDF/DRV/RTV	65	20	33
318	MALE	42	175	68.3	22.302	HIGH		187	31.3	121	0.587241	155.7	125	no						yes	yes	no	no	no	FTC/TAF/RPV	24	3	39
319	FEMALE	36	160			HIGH		194	63.2	131	0.316554	130.8	105	no						no	yes	no	past	no	ABC/3TC/DRV/RTV	20	17	19
320	MALE	34	172			HIGH		198		118				no											FTC/TAF/EVG/cobi	1	14	20
321	FEMALE	71	157	83	33.6728	HIGH		129	33.4	176	0.721766	95.6	67	yes	atorwastatin					no	no	no	no	no	ABC/3TC/RAL	33	14	57
322	MALE	29	182	78	23.5479	HIGH		145	50.2	114	0.356201	94.8	72	no					negative	no	no	no	no	no	FTC/TDF/DTG	2	4	25
323	MALE	35	180	55	16.9753	HIGH		131	56.9	85	0.174307	74.1	57	no					negative	yes	yes	no	no	no	FTC/TAF/RPV	28	4	31
324	MALE	35	183	89	26.5759	HIGH		180	35.9	150	0.620997	144.1	114	no					negative	no	no	no	no	no	FTC/TAF/EVG/cobi	1	11	24
325	MALE	35	194	86	22.8505	HIGH		211	44.1	94	0.328689	166.9	148	no											FTC/TAF/EVG/cobi	25	2	33
326	MALE	56	180	87	26.8519	HIGH		182	56.7	102	0.255017	125.3	105	no					negative	no	yes	no	no	no	FTC/TAF/RPV	27	11	45
327	MALE	40	170	76	26.2976	HIGH		145	49	120	0.388985	96	80	no						yes	yes	yes	past	no	FTC/TAF/EVG/cobi	10	18	22
328	MALE	34	185	94	27.4653	HIGH		218	49.6	196	0.596774	168.4	148	no					negative	yes	yes	no	no	no	FTC/TAF/EVG/cobi	23	4	30
329	MALE	35		55		HIGH		181	35.5	96	0.432043	145.5	118	no						no	no	no	no	no	FTC/TAF/RPV	60	5	30
330	MALE	46	164	63	23.4236	HIGH		149	34.9	142	0.609463	114.1	86	no											FTC/TAF/DTG	20	22	24
331	MALE	39	184	81	23.9249	HIGH		146	43.3	173	0.601558	102.7	109	no						yes	yes	no	no	no	FTC/TDF/DTG	0	2	37
332	MALE	50	176	101	32.6059	HIGH		168	49.1	162	0.518434	118.9	87	no						no	yes	no	no	no	FTC/TDF/EVG/cobi	0	17	33
333	MALE	20	178	74	23.3556	HIGH		157	54.7	60	0.0401639	102.3	90	no					negative	no	no	no	no	no	FTC/TAF/EVG/cobi	0	2	18
334	MALE	29	184	77	22.7434	HIGH		126	36.5	140	0.583835	89.5	86	no					negative	yes	yes	no	no	no	ABC/3TC/DTG	46	5	24
335	MALE	47	178	97	30.6148	HIGH		174	51.9	85	0.214252	122.1	105	no					negative	no	yes	no	past	no	FTC/TAF/RPV	19	24	23
336	FEMALE	41	174	72	23.7812	HIGH		220	87.8	71	-0.0922362	132.2	118	no						no	no	no	no	no	FTC/TAF/RPV	24	19	22
337	MALE	56		56		HIGH		214	79.9	124	0.190875	134.1	109	no					negative	no	no	no	no	no	ABC/3TC/DTG	1	29	27
338	MALE	37	178	61	19.2526	HIGH		209	58.9	120	0.309066	150.1	142	no					negative	no	yes	no	no	no	FTC/TDF/DRV/RTV	0	8	29
339	MALE	34	178	81	25.565	HIGH		178	51.8	137	0.422391	126.2	99	no					negative	no	yes	no	past	no	FTC/TAF/EVG/cobi	17	11	23
340	MALE	49	170	74	25.6055	HIGH		169		184				no						yes	yes	yes	past	no	FTC/TAF/RAL	1
341	FEMALE	30	159	38	15.0311	HIGH		169		242			74	no					negative	yes	yes	yes	past	no	FTC/TAF/RPV	19	7	23
342	FEMALE	40	170	77	26.6436	HIGH		193	62.5	134	0.331225	130.5	123	no					negative	no	yes	no	past	no	FTC/TAF/DTG	7	22	18
343	MALE	39	178	79	24.9337	HIGH		118	22.2	107	0.683031	95.8	98	no					negative	no	yes	no	past	no	ABC/3TC/DTG	7	18	21
344	MALE	51	178	82	25.8806	HIGH		235	63.8	121	0.277965	171.2	120	yes	rosuwastatin	20			negative	yes	yes	yes	no	no	ABC/3TC/DRV/cobi	11	7	44
345	MALE	36	178	78	24.6181	HIGH		101	32.8	96	0.466397	68.2	69	no					negative	no	no	no	no	no	FTC/TDF/EVG/cobi	18	2	34
346	MALE	40	187	92	26.309	HIGH		170	47	185	0.595074	123	153	no					negative	no	yes	yes	past	no	ABC/3TC/DTG	5	12	28
347	MALE	38	180	124	38.2716	HIGH		162	42.6	206	0.684458	119.4	78	yes	rosuwastatin	10									FTC/TAF/DTG	16	2	36
348	MALE	43	185	93	27.1731	HIGH		141		83			81	no					negative	yes	yes	no	past	no	FTC/TAF/DRV/RTV	14	6	37
349	MALE	52	176	89	28.7319	HIGH		228	37.4	219	0.767573	190.6	121	yes	grofibrate	200			negative	no	yes	no	no	no	ABC/3TC/DTG	0	1	51
350	MALE	35		72		HIGH		162	45	94	0.319915	117	94	no											ABC/3TC/DTG	11	7	28
351	MALE	41	183	97	28.9647	HIGH		178	33.7	282	0.922619	144.3	88	no					negative	yes	yes	yes	past	no	FTC/TAF/DTG	8	17	24
352	MALE	41	178	66	20.8307	HIGH		236	68.1	330	0.685367	167.9	130	yes	rosuwastatin	5			negative	yes	yes	yes	no	no	FTC/TDF/EFV	56	4	37
353	MALE	35	181	102	31.1346	HIGH		179	37.8	172	0.658037	141.2	107	no					negative	no	yes	no	no	no	ABC/3TC/DRV/cobi	24	3	32
354	FEMALE	30	160		0	HIGH		175	54.2	75	0.141062	120.8	106	no					negative	no	no	no	no	no	FTC/TAF/DRV/cobi	17	4	26
355	MALE	52	177	101.5	32.3981	HIGH		75	27.6	61	0.344421	47.4	38	no					negative	yes	yes	yes	past	yes	FTC/TAF/DTG	14	17	35
356	MALE	34	169	66.8	23.3885	HIGH		189	51.5	110	0.329585	137.5	98	no					negative	no	no	yes	no	past	FTC/TDF/DTG	1	2	32
357	MALE	47	186	111	32.0846	HIGH		163	35.6	125	0.54546	127.4	117	yes	rosuwastatin	5			negative	no	no	no	no	no	FTC/TAF/EVG/cobi	27	8	39
358	MALE	41	189	99	27.7148	HIGH		200	42.8	182	0.628628	157.2	121	no					negative	yes	yes	no	no	no	FTC/TDF/EVG/cobi	0	4	37
359	MALE	47	184	85	25.1063	HIGH		168		274				no					negative	yes	yes	no	past	no	ABC/3TC/DTG	37	5	42
360	FEMALE	38	173	67	22.3863	HIGH		211	64.5	104	0.207474	146.5	92	no					negative	yes	yes	no	past	no	FTC/TAF/DRV/RTV	12	19	19
361	FEMALE	31	158	53	21.2306	HIGH		165		12			111	no					negative	yes	yes	no	no	no	FTC/TAF/EVG/cobi	2	12	19
362	FEMALE	33	165	45	16.5289	HIGH		185	46.6	113	0.384693	138.4	115	no					negative	yes	yes	no	no	no	FTC/TDF/DRV/RTV	0	1	32
363	MALE	33	190	91	25.2078	VERY HIGH	T2DM+smoking	174	63.3	106	0.223902	110.7	90	no							yes	no	no	no	ABC/3TC/DTG	36	8	25
364	MALE	39	178	84	26.5118	HIGH		240	60	239	0.600247	180	119	no					positive	no	no	yes	no	no	FTC/TAF/EVG/cobi	18	8	31
365	MALE	45	178	108	34.0866	HIGH		266	55.1	266	0.68373	210.9	84	no						no	no	no	past	no	FTC/TDF/LPV/RTV	0	6	39
366	MALE	42		74		HIGH		240	41	231	0.750828	199	118	yes	rosuwastatin	10				yes	yes	no	no	no	ABC/3TC/DTG	34	14	28
367	MALE	38	174	77	25.4327	HIGH		195	38.3	190	0.695555	156.7	118	no					negative	no	yes	no	past	no	FTC/TAF/EVG/cobi	18	19	19
368	FEMALE	39	164	60	22.3081	HIGH		182	75.2	91	0.0828236	106.8	89	no					negative	yes	yes	yes	past	no	FTC/TAF/DTG	0	19	20
369	MALE	36	176	63	20.3383	HIGH		134	42.7	163	0.58176	91.3	61	no					negative	no	yes	no	no	no	FTC/TAF/RPV	6	4	32
370	MALE	40	194	69.5	18.4664	HIGH		102	6.66	68	1.00903	95.34	40	no					negative	no	no	no	no	no	FTC/TAF/RPV	25	7	33
371	MALE	51	170	56	19.3772	HIGH		190	76.5	65	-0.0707481	113.5	100	yes	atorwastatin	10			positive	yes	yes	yes	no	no	FTC/TAF/RPV	19	2	49
372	MALE	45	182	84.5	25.5102	HIGH		151	67.2	78	0.0647253	83.8	64	no					negative	no	no	no	no	no	FTC/TAF/EVG/cobi	18	3	42
373	MALE	61	182	91	27.4725	HIGH		198	49.7	124	0.397065	148.3	147	no						no	no	no	no	no	ABC/3TC/DTG	34	11	50
374	MALE	31	181	80	24.4193	HIGH		184	43.8	218	0.696982	140.2	97	no						yes	yes	no	no	no	FTC/TDF/DRV/cobi	2	2	29
375	MALE	35	169	74	25.9095	HIGH		204		116			145	no					negative	no	no	no	no	no	ABC/3TC/DTG	42	4	31
376	FEMALE	38	179	81.5	25.4362	HIGH		164	75.2	65	-0.0633045	88.8	94	no					negative	no	no	no	no	no	FTC/TDF/RPV	4	2	36
377	MALE	49		86		HIGH		215	39.4	107	0.433888	175.6	174	yes	prawastatin	20				no	no	no	no	no	FTC/TAF/RPV	26	7	42
378	MALE	57	176	120	38.7397	VERY HIGH	CV incident	142	30.7	106	0.538167	111.3	90	yes	rosuwastatin	20			negative	no	yes	no	no	no	FTC/TAF/DTG	12	1	56
379	MALE	50	183	114	34.041	VERY HIGH	T2DM+HA		33.7	246	0.863305		64	yes	rosuwastatin	5			negative	no	no	no	no	no	FTC/TAF/DTG	25	4	46
380	MALE	61	174	85	28.075	HIGH		176	54.5	109	0.30103	121.5	100	yes	rosuwastatin	5			negative	no	no	no	no	no	FTC/TDF/NVP	1	11	50
381	MALE	43	182	95	28.6801	HIGH		129	34.8	117	0.526607	94.2		no						yes	yes	yes	past	no	FTC/TDF/DTG	0	21	22
382	MALE	31	182	66	19.9251	HIGH		113	45.4	96	0.325215	67.6	49	no					negative	yes	yes	no	past	no	FTC/TAF/DRV/RTV	0	5	26
383	FEMALE	32	168	55	19.487	HIGH								no					negative	no	no	yes	past	no	FTC/TDF/DRV/RTV	9	11	21
384	MALE	36	176	75	24.2123	HIGH		123	8.6	128	1.17271	114.4	87	no						yes	yes	no	past	past	FTC/TDF/DRV/cobi	0	0	36
385	MALE	37	177	80	25.5354	HIGH		218		92			99	no					negative	yes	yes	no	no	no	FTC/TAF/RPV	22	4	33
386	FEMALE	39	156	63	25.8876	HIGH		185	77.4	98	0.102485	107.6	62	no					negative	no	no	no	no	no	FTC/TDF/RPV	11	11	28
387	MALE	56	170	73	25.2595	HIGH		169	43.3	150	0.539603	125.7	92	no					negative	no	no	no	no	no	FTC/TAF/EVG/cobi	13	1	55
388	MALE	48	183	101	30.1592	HIGH		220	49.8	177	0.550744	170.2	83	yes	rosuwastatin	20			negative	yes	yes	no	past	no	DRV/RTV	72	21	27
389	MALE	44	174	80	26.4236	VERY HIGH	T2DM+HA	104	23.8	116	0.687881	80.2	57	no					negative	no	no	yes	past	no	FTC/TAF/DTG	13	19	25

## Sheet: patients on LLT
No	sex	age	Height [cm]	Weight [kg]	BMI	CV RISK	Reason of VH cardiovascular risk	Tch	HDL	TG	AIP	non-HDL	LDL	lipid lowering treatment	Lipid lowering agent 1	Dose 1 [mg]	Lipid lowering agent 2	Dose 2 [mg]	HIV length [years]	age at HIV diagnosis [years]	current ARV treatment duration (months)
5	MALE	46	178	120	37.874	VERY HIGH	CV incident	164		112			111	yes	rosuwastatin	5			8	38	17
21	MALE	51	182	122	36.8313	HIGH		212	52.4	185	0.54784	159.6	123	yes	atorwastatin	40			8	43	25
28	MALE	36	180	80	24.6914	HIGH		207	53.6	158	0.469492	153.4	86	yes	rosuwastatin	5			10	26	18
30	MALE	54		71		VERY HIGH	T2DM+dyslipidemia	216	41.9	138	0.517665	174.1	88	yes	rosuwastatin	5			10	44	11
40	MALE	43	172	81.5	27.5487	HIGH				235			164	yes	rosuwastatin	5			2	41	23
41	MALE	78	168	58	20.5499	HIGH		153	51.2	138	0.430609	101.8	74	yes	atorwastatin	10			16	62	46
44	MALE	72				VERY HIGH	CV incident	154	30.3	134	0.645662	123.7	120	yes	atorwastatin	20			8	64	44
47	MALE	44	190	89	24.6537	HIGH		162	31.5	126	0.60206	130.5	104	yes	prawastatin	20			10	34	12
49	MALE	57		93		HIGH		142	32.2	112	0.541362	109.8	104	yes	rosuwastatin	5			3	54	20
53	MALE	59	176	70.3	22.695	HIGH		203	141.5	157	0.0451432	61.5	109	yes					6	53	36
58	MALE	45		78		HIGH		165	41	212	0.713552	124	82	yes	rosuwastatin	5			6	39	0
63	FEMALE	58	164	67.5	25.0967	VERY HIGH	CV incident	200	56.1	202	0.556389	143.9	117	yes	rosuwastatin	30			2	56	0
65	MALE	58	174	79	26.0933	VERY HIGH	CV incident	229	35.3	240	0.832437	193.7	46	yes	atorwastatin	80			20	38	18
70	MALE	51	163	67.5	25.4055	HIGH		158	41.9	101	0.382107	116.1	96	yes	atorwastatin	40			7	44	22
79	MALE	66		72.5		VERY HIGH	SCORE>10%	177	52.4	139	0.423684	124.6	71	yes	atorwastatin	40			15	51	43
80	MALE	44	176	101	32.6059	VERY HIGH	CV incident	148	37	146	0.596151	111	108	yes	rosuwastatin	5			11	33	29
93	MALE	48	181	78	23.8088	HIGH		257	63.2	126	0.299653	193.8	130	yes	rosuwastatin	10			6	42	18
95	MALE	33	185	76.3	22.2936	HIGH		188	45.5	242	0.725804	142.5	132	yes	rosuwastatin	5			6	27	18
96	MALE	38	186	124.7	36.0446	HIGH		185	58.6	106	0.257408	126.4	94	yes	rosuwastatin	10			1	37	13
100	MALE	35		87		HIGH		175	18.9	213	1.05192	156.1	107	yes	fenofibrate	215			6	29	43
105	MALE	44	176	73	23.5666	VERY HIGH	CV incident	135	34.5	72	0.319513	100.5	72	yes	atorwastatin	40	fenofibrate	267	9	35	23
109	MALE	63	160	60	23.4375	VERY HIGH	IHD	98	43.1	74	0.234754	54.9	47	yes	rosuwastatin	10			14	49	24
113	MALE	51		90.8		HIGH		170	44.3	106	0.378902	125.7	96	yes	rosuwastatin	5			8	43	19
123	MALE	52	167	61	21.8724	VERY HIGH	CV incident	180	33.7	496	1.16785	146.3	93	yes	rosuwastatin	40	fenofibrate	215	22	30	28
124	FEMALE	47	153	53	22.6409	HIGH		214	62.5	90	0.158362	151.5	92	yes	atorwastatin	10			3	44	29
126	MALE	60		60		VERY HIGH	SCORE>10%	178	79	72		99	101	yes	prawastatyna	20			19	41	22
127	FEMALE	41	158	63	25.2363	HIGH		225	56.3	226	0.6036	168.7	182	yes	rosuwastatin	20			4	37	10
134	MALE	42	186	99	28.616	HIGH		175	38.4	170	0.646118	136.6	103	yes	monacoline				9	33	4
141	MALE	48	177	89	28.4082	HIGH		195	34.2	195	0.756009	160.8	122	yes	fenofibrate	215			7	41	14
144	MALE	76	188	92	26.0299	HIGH		159	59.5	90	0.179726	99.5	87	yes	rosuwastatin	5			3	73	0
150	MALE	36	183	72	21.4996	HIGH		199	67.7	147	0.336729	131.3	102	yes	fenofibrate	160			5	31	20
159	MALE	40		90.5		HIGH		189	56.5	208	0.566015	132.5	91	yes	rosuwastatin	2.5			7	33	8
160	MALE	43	176	72	23.2438	HIGH		202	42.3	61	0.158989	159.7	240	yes	rosuwastatin	10			7	36	0
165	MALE	57	182	115	34.718	VERY HIGH	SCORE>10%	215	45.1	268	0.773958	169.9	152	yes	rosuwastatin	10			15	42	14
167	MALE	36	185	95	27.7575	HIGH		237	25.5	231	0.957072	211.5	193	yes	rosuwastatin	10			9	27	19
172	MALE	55	158	71	28.441	HIGH		160	49.2	145	0.469403	110.8	82	yes	rosuwastatin	10			1	54	11
173	MALE	39	172	87	29.4078	HIGH		245	30.7	292	0.978244	214.3	157	yes	atorwastatin	20			12	27	20
174	MALE	48	174	92	30.3871	VERY HIGH	Established CV disease	190	35.2	330	0.971971	154.8	111	yes	rosuwastatin	5	fenofibrate	160	11	37	14
181	MALE	33	174	79	26.0933	HIGH		164	56.2	159	0.451661	107.8	77	yes	rosuwastatin	5			3	30	14
182	MALE	48	174	86	28.4053	HIGH		284	45	252	0.748188	239	136	yes	rosuwastatin	10	fenofibrate	200	23	25	1
187	MALE	39		73		HIGH		189	44.7	222	0.696045	144.3	100	yes	rosuwastatin	5			12	27	24
188	MALE	46	176	69	22.2753	HIGH		216	45.6	334	0.864782	170.4	154	yes	rosuwastatin	10			4	42	24
194	MALE	58	174	90	29.7265	VERY HIGH	SCORE>10%	192	43.8	207	0.674496	148.2	106	yes	atorwastatin	10				#VALUE!	26
210	MALE	68	176	62	20.0155	VERY HIGH	CV incident	140	49.9	132	0.422473	90.1	117	yes	rosuwastatin	5	ezetimibe	10	8	60	2
214	MALE	39	176	89	28.7319	HIGH		224	34.6	262	0.879225	189.4	79	yes	atorwastatin	10			17	22	0
216	FEMALE	77	159	63	24.9199	HIGH		236	58.5	114	0.289749	177.5	67	yes	rosuwastatin				26	51	0
220	MALE	46	183	71.5	21.3503	HIGH		185	42.9	321	0.874048	142.1	126	yes	atorwastatin	10			4	42	15
228	MALE	54	174	73	24.1115	HIGH		189	51	124	0.385852	138	113	yes	rosuwastatin	10			3	51	27
233	MALE	52	172	73	24.6755	VERY HIGH	Cv incident	222	152.5	91	-0.224228	69.5	94	yes	simwastatin	20			7	45	9
234	FEMALE	63	161	60	23.1473	HIGH		257	81	168	0.316824	176	160	yes	rosuwastatin	5			12	51	39
238	FEMALE	38	174	70	23.1206	HIGH		162	57.4	154	0.428609	104.6	93	yes	fenofibrate	200			bd		29
240	MALE	36	178	86	27.143	HIGH		207	55.5	194	0.543509	151.5	112	yes	lipanthyl	215			5	31	25
244	MALE	47	178	78	24.6181	HIGH		146	37.4	180	0.682401	108.6	73	yes	rosuwastatin	5			2	46	22
249	MALE	38	174	80.8	26.6878	HIGH		173	31.4	121	0.585856	141.6	57	yes	grofibrate	100			4	36	3
250	FEMALE	49		56		HIGH		238	78.2	109	0.14422	159.8	150	yes	rosuwastatin	5			16	34	26
253	MALE	57	170	123	42.5606	HIGH		172	32	213	0.82323	140	120	yes	rosuwastatin	20			2	56	19
255	MALE	38	176	80.5	25.9879	HIGH		173	31.4	121	0.585856	141.6	57	yes	grofibrate	100			4	36	3
256	MALE	68	180	85	26.2346	VERY HIGH	IHD	150	40.5	142	0.544833	109.5	102	yes	lipanthyl	267			13	55
257	MALE	34	184	72	21.2665	HIGH		154	57.2	89	0.191994	96.8	79	yes	rosuwastatin	10			5	30
259	MALE	53	177	75	23.9395	HIGH		180	67.9	98	0.159356	112.1	99	yes	rosuwastatin	10			9	44	37
262	MALE	44	173	69	23.0546	HIGH		217	61.2	87	0.152768	155.8	138	yes	rosuwastatin	20			16	28
263	MALE	46	178	81	25.565	HIGH		129	31.5	269	0.931442	97.5	110	yes	rosuwastatin	5			7	39
269	MALE	39	182	97	29.2839	HIGH		168	56.9	126	0.345258	111.1	86	yes	rosuwastatin	10			9	30	0
271	MALE	52	170	72	24.9135	VERY HIGH	CV incident	170	56	91	0.210853	114	96	yes	atorwastatin	10			6	48	0
273	MALE	59	182	104	31.3972	HIGH		224	33	459	1.1433	191	150	yes	atorwastatin	20			11	48	0
276	MALE	58		105		VERY HIGH	T2DM+HA	221	37.9	123	0.511266	183.1	74	yes	atorwastatin	10			6	52	0
277	MALE	42		86.5		HIGH		187	40.3	132	0.515269	146.7	116	yes	rosuwastatin	5			3	39	0
282	MALE	46	184	131.5	38.841	VERY HIGH	CV incident	174	23	115	0.69897	151	86	yes	atorwastatin	20			4	42	25
283	MALE	33	175	74	24.1633	HIGH		194	40.4	149	0.566805	153.6	160	yes	rosuwastatin	5			11	22	0
292	FEMALE	41	177	91	29.0466	HIGH		178	28.9	373	1.11081	149.1	152	yes	fenofibrate	100			19	22	21
293	MALE	71	176	71	22.921	HIGH		188	65.4	143	0.339758	122.6	100	yes	fenofibrate	215			14	57	26
294	MALE	51	172	77.5	26.1966	VERY HIGH	CV incident	123	29	242	0.921417	94	74	yes	atorwastatin	10	ezetimibe	10	10	41	37
295	FEMALE	42	158	91.1	36.4925	HIGH		213	53.3	301	0.751839	159.7	100	yes	rosuwastatin	5			4	38	25
296	MALE	35	175	74.5	24.3265	HIGH		235	37.1	127	0.53443	197.9	177	yes	rosuwastatin	5			9	26	51
298	MALE	51	175	64	20.898	HIGH		221	72.6	232	0.504551	148.4	142	yes	rosuwastatin	5			6	45	52
300	MALE	42	178	99	31.2461	HIGH		188	60.3	131	0.336954	127.7	90	yes	rosuwastatin	5	fenofibrate	200	25	17	60
303	MALE	53	176	73	23.5666	HIGH		184	44.5	104	0.368673	139.5	75	yes	rosuwastatin	10			20	33	0
305	FEMALE	45	170	82	28.3737	HIGH		235	70	163	0.36709	165	158	yes	rosuwastatin	5			15	30	5
306	MALE	44	178	99.7	31.467	HIGH		142	37.5	132	0.546543	104.5	78	yes	atorwastatin	20			12	32	9
321	FEMALE	71	157	83	33.6728	HIGH		129	33.4	176	0.721766	95.6	67	yes	atorwastatin				14	57	33
344	MALE	51	178	82	25.8806	HIGH		235	63.8	121	0.277965	171.2	120	yes	rosuwastatin	20			7	44	11
347	MALE	38	180	124	38.2716	HIGH		162	42.6	206	0.684458	119.4	78	yes	rosuwastatin	10			2	36	16
349	MALE	52	176	89	28.7319	HIGH		228	37.4	219	0.767573	190.6	121	yes	grofibrate	200			1	51	0
352	MALE	41	178	66	20.8307	HIGH		236	68.1	330	0.685367	167.9	130	yes	rosuwastatin	5			4	37	56
357	MALE	47	186	111	32.0846	HIGH		163	35.6	125	0.54546	127.4	117	yes	rosuwastatin	5			8	39	27
366	MALE	42		74		HIGH		240	41	231	0.750828	199	118	yes	rosuwastatin	10			14	28	34
371	MALE	51	170	56	19.3772	HIGH		190	76.5	65	-0.0707481	113.5	100	yes	atorwastatin	10			2	49	19
377	MALE	49		86		HIGH		215	39.4	107	0.433888	175.6	174	yes	prawastatin	20			7	42	26
378	MALE	57	176	120	38.7397	VERY HIGH	CV incident	142	30.7	106	0.538167	111.3	90	yes	rosuwastatin	20			1	56	12
379	MALE	50	183	114	34.041	VERY HIGH	T2DM+HA		33.7	246	0.863305		64	yes	rosuwastatin	5			4	46	25
380	MALE	61	174	85	28.075	HIGH		176	54.5	109	0.30103	121.5	100	yes	rosuwastatin	5			11	50	1
388	MALE	48	183	101	30.1592	HIGH		220	49.8	177	0.550744	170.2	83	yes	rosuwastatin	20			21	27	72

## Sheet: patients without LLT
No	sex	age [years]	Height [cm]	Weight [kg]	BMI	CV RISK	Reason of VH cardiovascular risk	Tch	HDL	TG	AIP	non-HDL	LDL	lipid lowering treatment	Lipid lowering agent 1	Dose 1 [mg]	Lipid lowering agent 2	Dose 2 [mg]	HIV length [years]	age at HIV diagnosis [years]	ARV treatment duration [months]	current ARV treatment duration (months)
1	MALE	54	178	75	23.6713	HIGH		207	44.6	94	0.323793	162.4	131	no					28	26		18
2	FEMALE	39		87		HIGH		188	69.3	101	0.163588	118.7	99	no					16	23		0
3	FEMALE	24	171	58.5	20.0062	HIGH		169	75.7	107	0.150288		47	no					3	21		8
4	FEMALE	33	165	80.5	29.5684	HIGH		227	35.8	122	0.532477	191.2	139	no					12	21	102	1
6	MALE	43	174	62	20.4783	HIGH				247			96	no					2	41	16	3
7	MALE	31	178	72	22.7244	HIGH		154	53.3	108	0.306697	100.7	127	no					5	26		25
8	FEMALE	44	165	72	26.4463	HIGH		170	60.3	114	0.276588	109.7	87	no								14
9	MALE	36	177	73.8	23.5564	HIGH		246		45			118	no					1	35	11	11
10	FEMALE	42	178	74.7	23.5766	HIGH		212	59.6	108	0.258177	152.4	157	no					5	37	5	17
11	MALE	27	178	74.3	23.4503	HIGH		198	47	122	0.414262	151	129	no					0	27	7	7
12	MALE	29	176	82.4	26.6012	HIGH		145	138.5	77	-0.254959	6.5	78	no					8	21		23
13	FEMALE	38	176	66	21.3068	HIGH		159	70.9	68	-0.0181373	88.1	64	no								4
14	MALE	50	175	68	22.2041	HIGH		130		80			68	no					2	48	31	31
15	FEMALE	39	160	76	29.6875	HIGH		185					98	no					19	20	120	14
16	MALE	42	185	94	27.4653	HIGH		218	35.7	242	0.831147	182.3	149	no								14
17	MALE	33	178	81	25.565	HIGH			41.4	97	0.369771		122	no					3	30	41	24
18	MALE	43	182	99	29.8877	HIGH		199	46.9	91	0.287869	152.1	121	no					7	36	80	17
19	MALE	34	182	90	27.1706	HIGH		180		144				no					10	24	109	58
20	MALE	40	187	92	26.309	HIGH		179	52.3	201	0.584694	126.7	94	no					7	33		22
22	MALE	48	155	49	20.3954	HIGH		206	65.2	119	0.261299	140.8	136	no					14	34		0
23	MALE	58	174	68.5	22.6252	HIGH		216	47.7	117	0.389667	168.3	146	no					8	50	92	13
24	FEMALE	39	167	60	21.5139	HIGH		171	51	85	0.221849	120	114	no					12	27		4
25	MALE	49	183	94	28.0689	HIGH		227	54.2	200	0.567031	172.8	143	no					9	40		33
26	MALE	40	178	98	30.9304	HIGH		155	44	72	0.21388	111	75	no					19	21	71	14
27	MALE	23	192	86	23.329	HIGH		102	27.3	111	0.60916	74.7	52	no					2	21	21	16
29	MALE	56	187	82	23.4493	HIGH		178	79	74	-0.0283954	99	92	no								5
31	FEMALE	34		59		HIGH		130						no					9	25	11	11
32	FEMALE	35	171	55.5	18.9802	HIGH		163	88.9	64	-0.142722	74.1	101	no					5	30		16
33	MALE	32	184	74	21.8573	HIGH		188	52.1	172	0.518691	135.9	95	no					10	22		63
34	FEMALE	48	168	57	20.1956	HIGH		261	82.8	307	0.569108	178.2	137	no					0	48	9	9
35	MALE	34	175	78	25.4694	HIGH		140	55	170	0.490086	85	87	no					7	27	81	28
36	MALE	42		74		HIGH		182	65.5	63	-0.0169008	116.5	104	no					10	32		21
37	MALE	37	178	83.9	26.4802	HIGH		219	37.8	108	0.455932	181.2	133	no					8	29		22
38	MALE	35	177	61	19.4708	HIGH		126	50.8	52				no					1	34	21	11
39	MALE	25	182	80.1	24.1819	HIGH		104	44.3	276	0.794505	59.7	92	no					3	22	33	16
42	MALE	42	170	66	22.8374	HIGH		190	38.4	145	0.577037	151.6	123	no					5	37	22	0
43	MALE	36	186	76	21.9679	HIGH		159		68			88	no					13	23		6
45	MALE	34	175	67	21.8776	HIGH		155	40.1	94	0.369983	114.9	95	no					0	34	3	3
46	MALE	49	186	89	25.7255	HIGH		211	33.4	205	0.788007	177.6	138	no					7	42	87	20
48	FEMALE	49	163	52	19.5717	HIGH		170		159			121	no					23	26	50	18
50	MALE	49	176	88	28.4091	HIGH		193	42	110	0.418143	151	127	no					6	43	76	19
51	FEMALE	28	157	57	23.1247	HIGH		263		98				no					5	23	6	6
52	MALE	48	176	91	29.3776	HIGH		203		157			109	no					5	43	41	31
54	MALE	31	188	81.5	23.0591	HIGH		144	50	115	0.361728	94	71	no					4	27		23
55	MALE	28	170	56	19.3772	HIGH		128	33.9	172	0.705329	94.1	47	no					1	27	17	17
56	MALE	54	180	83	25.6173	HIGH		144	52.9	87	0.216064	91.1	95	no					10	44		15
57	MALE	39		66.8		HIGH		156	39.5	121	0.486188	116.5	104	no					5	34		60
59	MALE	32	189	73	20.4362	HIGH		142	58	72	0.0939045	84	61	no					9	23	47	17
60	MALE	60	182	88	26.5668	VERY HIGH	Established CV disease	214	42.6	253	0.773711	171.4	128	no					3	57	40	20
61	MALE	40	164	73	27.1416	HIGH		100	41.4	68	0.215509	58.6	53	no					17	23	117	1
62	FEMALE	37	175	81	26.449	HIGH		171	45.9	91	0.297229	125.1	107	no					9	28	17	4
64	FEMALE	51	172	95.5	32.281	HIGH		198	24.4	156	0.805735	173.6	102	no					21	30	23	16
66	MALE	22	180	62	19.1358	HIGH								no					0	22	1	1
67	FEMALE	38		76		HIGH		213	61.3	147	0.379857	151.7	156	no					15	23	120	1
68	MALE	41	168	82	29.0533	HIGH		170	30.7	287	0.970744	139.3	111	no					3	38	38	16
69	MALE	52	182	75	22.6422	HIGH		202	58	86	0.17107	144	97	no					15	37	130	1425
71	MALE	40	183	61	18.2149	HIGH		142	47.2	161	0.532884	94.8	63	no					19	21	136	46
72	MALE	23	181	69	21.0616	HIGH		164		130				no					2	21	14	14
73	MALE	34	182	84.7	25.5706	HIGH		184	29.1	115	0.596805	154.9	84	no					2	32	20	15
74	MALE	22	184	72	21.2665	HIGH		147	50.2	62			91	no					0	22	8	8
75	FEMALE	41	163	68	25.5937	HIGH		281	56.3	180	0.504764	224.7	189	no					9	32	107	4
76	MALE	46		71		HIGH		175	34.5	208	0.780244	140.5	153	no					9	37	107	18
77	MALE	51	174	68	22.46	HIGH								no					20	31	0	1424
78	MALE	34	169	118	41.3151	HIGH		208	55	121	0.342423	153	120	no					2	32	30	1
81	MALE	58	182	90	27.1706	VERY HIGH	IHD	226	56.5	215	0.58039	169.5	129	no					11	47	131	18
82	MALE	26	183	83	24.7843	HIGH		128		60				no					2	24	30	17
83	MALE	30	184	73.5	21.7096	HIGH		160	53.1	153	0.459597	106.9	98	no					1	29	13	13
84	MALE	46	172	85	28.7317	HIGH		210	40.4	261	0.810259	169.6	159	no					11	35	131	21
85	MALE	44	185	81	23.6669	HIGH		154	33	142	0.633774	121	93	no					4	40	56	36
86	MALE	41	180	73.4	22.6543	HIGH		152	49.1	124	0.40234	102.9	81	no					6	35		23
87	MALE	43	182	81	24.4536	HIGH		204	57.2	86	0.177102	146.8	129	no					8	35	96	10
88	MALE	38	168	64	22.6757	HIGH		171	64.5	95	0.168164	106.5	88	no					6	32	80	20
89	MALE	37	181	72	21.9774	HIGH		174	92	68	-0.131279	82	68	no					4	33		18
90	MALE	37	188	99	28.0104	HIGH		204	48.8	96	0.293851	155.2	132	no					7	30	80	80
91	MALE	36	176	75	24.2123	HIGH		123	8.6	138	1.20538	114.4	87	no					0	36	8	0
92	MALE	43	172	65	21.9713	HIGH		152	56.1	89	0.200427	95.9	78	no					13	30		24
94	MALE	36	175	66	21.551	HIGH		214	41.9	101	0.382107	172.1	180	no					3	33	29	3
97	MALE	45	174	91	30.0568	HIGH		140	27.4	114	0.619154	112.6	90	no					15	30		2
98	MALE	36	172	75	25.3515	HIGH		221	36.2	310	0.932653	184.8	110	no					3	33	33	13
99	MALE	39	178	84	26.5118	HIGH		150	49.6	101	0.30884	100.4	123	no					3	36	37	14
101	MALE	48	188	113	31.9715	HIGH		175	69.7	133	0.280619	105.3	76	no					22	26		0
102	MALE	33	165	85	31.2213	HIGH		137	42.4	83	0.291712	94.6	63	no					7	26	53	14
103	MALE	39		76		HIGH		151		105			92	no					5	34		26
104	MALE	55	174			HIGH		189	42.6	102	0.379191	146.4	140	no					5	50	56	23
106	MALE	45	175	104	33.9592	HIGH		142	44.6	71	0.201923	97.4	83	no					3	42	38	0
107	MALE	39	172	56	18.9292	HIGH		200	43.5	144	0.519873	156.5	43.5	no					3	36		18
108	MALE	53	183	88	26.2773	HIGH		180	31.3	370	1.07266	148.7	98	no					2	51	22	12
110	MALE	29	188	86	24.3323	HIGH		173		134				no					1	28	7	7
111	MALE	36	186	106	30.6394	HIGH		170	45.7	131	0.457355	124.3	98	no					11	25	128	14
112	MALE	36	178	64	20.1995	HIGH		194	31.1	289	0.968137	162.9	105	no					8	28	95	0
114	FEMALE	40		70		HIGH		173	58.2	47		114.8	111	no					9	31	113	3
115	MALE	36	178	65	20.5151	HIGH		168	68.7	61		99.3	79	no					13	23	22	18
116	MALE	34	187	104.5	29.8836	HIGH		156	24.6	155	0.799397	131.4	100	no					8	26	92	38
117	MALE	40	188	84	23.7664	HIGH		147	38.5	70	0.259637	108.5	85	no					15	25	189	0
118	FEMALE	59	161	55	21.2183	HIGH		180	63.8	74	0.064411	116.2	101	no					17	42		9
119	MALE	45	170	59	20.4152	VERY HIGH	CV incident	149	54.3	80	0.16829	94.7	80	no					6	39		7
120	MALE	34	170	60	20.7612	HIGH		225	46	192	0.620543	179	100	no					7	27	67	17
121	MALE	39	178	91.5	28.8789	HIGH		85	25.7	63	0.389407	59.3	47	no					7	32	88	0
122	MALE	48	178	81.3	25.6596	HIGH		159	43.6	86	0.295012	115.4	106	no					1	47	8	8
125	MALE	55	190	77	21.3296	HIGH		161	45.1	71	0.197082	115.9	102	no					1	54	22	7
128	MALE	36	194	69.4	18.4398	HIGH		123	40.1	181	0.654534	82.9	84	no					1	35	14	14
129	FEMALE	31	158	76	30.4438	HIGH		108	34.1	178	0.717666	73.9	85	no					5	26	56	7
130	MALE	46	164	76	28.257	HIGH		121		61			51	no					16	30		14
131	MALE	24	188	74	20.9371	HIGH		149	28	98	0.544068	121	71	no					3	21	36	21
132	FEMALE	29	173	62	20.7157	HIGH		129	33	81	0.389971	96	80	no					8	21	10	6
133	MALE	45	192	108	29.2969	HIGH		209	53.8	61	0.0545476	155.2	117	no					2	43	32	2
135	MALE	43	174	67	22.1297	HIGH		236	35.8	152	0.627961	200.2	153	no					2	41	24	17
136	MALE	25	170	55	19.0311	HIGH		208	55.7	121	0.33693	152.3	106	no					1	24	17	5
137	MALE	41	176	63	20.3383	HIGH		184	35.4	80	0.354087	148.6	132	no					22	19		15
138	MALE	49	184	90	26.5832	HIGH		164	56.2	66	0.0698076	107.8	94	no					8	41	89	69
139	MALE	39	176	59	19.047	HIGH		199		87			113	no					5	34	62	19
140	MALE	37	181	92	28.0822	HIGH		144	44.5	75	0.226701	99.5	88	no					6	31	74	17
142	FEMALE	43	163	96	36.1323	HIGH		182	14.6	122	0.922007	167.4	46	no					14	29	11	3
143	MALE	42	180	65	20.0617	HIGH		166	64.7	71	0.0403541	101.3	110	no					9	33	92	19
145	MALE	46	178	80	25.2493	HIGH		151		113			85	no					3	43	35	18
146	MALE	41	176	89.5	28.8933	HIGH		199	50.7	158	0.493649	148.3	142	no					1	40	15	12
147	MALE	50	172	58	19.6052	HIGH		171		105			57	no					20	30		9
148	FEMALE	39	158	52.1	20.8701	HIGH		185	61.7	115	0.270413	123.3	124	no					12	27	141	2
149	FEMALE	24	174	115	37.9839	HIGH		272	50.1	189	0.576624	221.9	160	no					2	22	28	1
151	MALE	40	178	63	19.8839	HIGH		152	13.8	240	1.24033	138.2	90	no					15	25	72	18
152	FEMALE	25	156	57	23.4221	HIGH		182	68.4	97	0.151716	113.6	94	no					1	24	14	5
153	MALE	35	164	91	33.834	HIGH		114	38.1	149	0.592261	75.9	116	no					5	30	17	17
154	MALE	43	182	80	24.1517	HIGH		216	36.7	229	0.795169	179.3	134	no					1	42	21	6
155	MALE	53	179	87	27.1527	HIGH		137	41.4	172	0.618528	95.6	40	no					22	31	127	16
156	FEMALE	53	174	52	17.1753	HIGH		201	64.1	75	0.0682032	136.9	122	no					9	44	73	37
157	MALE	46	176	93	30.0232	HIGH		211	41	195	0.677251	170	131	no					6	40	79	0
158	MALE	50	178	75.5	23.8291	HIGH		126	36.4	88	0.383381	89.6	93	no					22	28		1
161	FEMALE	34	160	70	27.3437	HIGH		152	48.2	106	0.342259	103.8	86	no					12	22	129	0
162	MALE	38	182	77.5	23.3969	HIGH		168	32.4	127	0.593259	135.6	114	no					3	35	39	18
163	FEMALE	28	162	53	20.1951	HIGH		190	74.7	100	0.126679	115.3	124	no					7	21	89	6
164	FEMALE	40	164	67	24.9108	HIGH		175	60	88	0.166331	115	106	no					16	24	72	3
166	MALE	49	174	67	22.1297	HIGH		195	64.5	202	0.495792	130.5	90	no					12	37	137	13
168	MALE	36	182	75	22.6422	HIGH		180	76.3	58	-0.119097	103.7	58	no					1	35	13	13
169	MALE	31	166	42	15.2417	HIGH		148	43.2	170	0.594965	104.8	104	no					3	28		0
170	MALE	29				HIGH		165	77.8	125	0.20593	87.2	89	no					16	13		23
171	MALE	38				HIGH		193	46.3			146.7	145	no					15	23	26	22
175	FEMALE	37	153	54	23.0681	HIGH		135		198			70	no					22	15	92	0
176	MALE	40	178	61.3	19.3473	HIGH		175	45.5	66	0.161533	129.5	116	no					14	26		73
177	MALE	69	178	95	29.9836	VERY HIGH	IHD	151	18.1	468	1.41257	132.9	64	no					2	67	19	19
178	FEMALE	35	167	65	23.3067	HIGH		226	53.1	217	0.611365	172.9	133	no					18	17	126	11
179	MALE	28	177	77	24.5779	HIGH		200	49.8	179	0.555624	150.2	146	no					2	26		0
180	MALE	39	167	73	26.1752	HIGH		187	32.1	229	0.85333	154.9	109	no					14	25	8	8
183	MALE	21		92.7		HIGH		179	52.8	152	0.45921	126.2	133	no					5	16		23
184	MALE	46	175	72	23.5102	HIGH		172	35.1	107	0.484077	136.9	100	no					17	29	73	13
185	MALE	43	183	91	27.1731	HIGH		120	30.1	97	0.508205	89.9	72	no					19	24	33	13
186	MALE	43	178	62	19.5682	HIGH		177	20.4	43	0.323838	156.6	81	no					24	19	67	18
189	MALE	32	182	73.5	22.1893	HIGH		130	55.2	53	-0.0176632	74.8	85	no					9	23	105	23
190	MALE	42	183	78	23.2912	HIGH		218	37.1	104	0.447659	180.9	154	no					12	30	69	20
191	FEMALE	21	169			HIGH		212	40.7	104	0.407439	171.3	51	no					5	16		11
192	MALE	39	177	79	25.2163	HIGH		166	54.1	76	0.147616	111.9	97	no							60	21
193	MALE	41	168	85	30.1162	HIGH		143	35.1	161	0.661519	107.9	76	no					6	35		26
195	MALE	45	180	74	22.8395	HIGH		105	34.7	91	0.418712	70.3	52	no								0
196	FEMALE	38	168	49	17.3611	HIGH		153	84.9	62	-0.136516	68.1	71	no					15	23		14
197	FEMALE	31	163	42	15.8079	HIGH		186	57	53	-0.031599	129	118	no					6	25		26
198	MALE	30	170	81	28.0277	HIGH		182	54	311	0.760367	128	66	no					2	28		15
199	MALE	35	175	72	23.5102	HIGH		159	50.1	95	0.277886	108.9	90	no					2	33		0
200	MALE	25	185	78	22.7904	HIGH		151	42.9	193	0.6531	108.1	96	no					1	24		14
201	FEMALE	40	163	59.5	22.3945	HIGH		244	55.7	237	0.628893	188.3	135	no					19	21		5
202	MALE	29	174	67	22.1297	HIGH		153	38	104	0.43725	115	95	no					5	24		50
203	FEMALE	38	171	63	21.5451	HIGH		93	31	64	0.314818	62	49	no					3	35		39
204	MALE	24	176	99	31.9602	HIGH		163		106			107	no					4	20		14
205	MALE	50	181	82	25.0298	HIGH		93	31	64	0.314818	62	49	no					15	35		36
206	FEMALE	41	164	46	17.1029	HIGH		192	67.2	67	-0.00129447	124.8	112	no					8	33		0
207	MALE	30		83		HIGH		154		94			70	no					5	25		25
208	MALE	48	176	61	19.6927	HIGH		136	45.1	58	0.109251	90.9	79	no					6	42		35
209	MALE	54	190	119	32.964	HIGH		158	26.9	189	0.84671	131.1	119	no					3	51		26
211	MALE	29	178	79	24.9337	HIGH		189	61.9	96	0.190581	127.1	108	no					3	26		26
212	MALE	43	184	97	28.6508	HIGH		155	22.4	142	0.80204	132.6	104	no					2	41		2
213	MALE	39	184	77	22.7434	HIGH		144	83.9	133	0.20009	60.1	62	no					8	31		0
215	MALE	38	170	88.2	30.519	HIGH		227	29	136	0.671141	198	52	no					11	27		21
217	MALE	47	175	84	27.4286	HIGH		166	29.9	77	0.41082	136.1	131	no					3	44		27
218	FEMALE	43	179	85	26.5285	HIGH		198	67	64	-0.0198948	131	118	no					10	33		1
219	MALE	49	167	60	21.5139	HIGH		150	54	108	0.30103	96	86	no					20	29		0
221	MALE	43	178	77	24.3025	HIGH		194	44.5	267	0.778151	149.5	96	no					21	22		37
222	MALE	37	178	101	31.8773	HIGH		105	25	107	0.631444	80	78	no					8	29		52
223	MALE	43	175	77	25.1429	HIGH		176	33	175	0.724524	143	122	no					10	33		48
224	MALE	22		44		HIGH		126		99				no					3	19		0
225	MALE	44	174	68	22.46	HIGH		299	51.5	217	0.624653	247.5	204	no					3	41		2
226	MALE	36	181	93	28.3874	HIGH		193	39.3	163	0.617795	153.7	126	no					8	28		20
227	MALE	33	196	105	27.3324	HIGH		173	34.3	314	0.961636	138.7	109	no					3	30		25
229	MALE	53	176	82.5	26.6335	HIGH		146	35	88	0.400415	111	139	no					6	47		32
230	MALE	42	180	89	27.4691	HIGH		167	54.5	227	0.619629	112.5	107	no					5	37		26
231	MALE	27	183	91	27.1731	HIGH		189	41.9	118	0.449668	147.1	124	no					3	24		23
232	FEMALE	64	150	49	21.7778	HIGH		223	85.9	127	0.169811	137.1	112	no					24	40		55
235	MALE	40	168	66	23.3844	HIGH		189	25.2	216	0.933053	163.8	104	no					20	20
236	FEMALE	38	160	68	26.5625	HIGH		160	102	53	-0.284324	58	73	no					8	30		59
237	MALE	35	178	64	20.1995	HIGH		167	55	104	0.276671	112	91	no					8	27		26
239	MALE	48	180	80	24.6914	HIGH		201	49.3	169	0.53504	151.7	127	no					20	28		11
241	MALE	35	172	63	21.2953	HIGH		183	48	212	0.645095	135	107	no								1433
242	MALE	47	178	68.2	21.5251	HIGH		161	64	64	0	97	104	no					16	31		29
243	MALE	45	170	79	27.3356	HIGH		109	30.3	93	0.48704	78.7	60	no					2	43		1
245	MALE	27	187	63	18.016	HIGH		173	38.9	77	0.296541	134.1	89	no					2	26		23
246	MALE	49	180	102	31.4815	HIGH		157	32.7	312	0.979607	124.3	112	no					18	27		1434
247	MALE	42	178	75	23.6713	HIGH		181	59.7	124	0.317447	121.3	87	no					22	20		25
248	MALE	44	175	70	22.8571	HIGH		199	41	112	0.436434	158	139	no					14	30		1432
251	FEMALE	50	156	46.5	19.1075	HIGH		244	70.5	111	0.197134	173.5	152	no					19	32		24
252	MALE	45		85		HIGH		205	52.6	79	0.176641	152.4	144	no					23	22		1434
254	MALE	39	176	78.2	25.2454	HIGH		170	36.3	680	1.2726	133.7	80	no					8	32		10
258	FEMALE	33		56		HIGH		163	68	98	0.158717	95	111	no					10	24		7
260	FEMALE	34	161	61	23.533	HIGH		191	22.2	105	0.674836	168.8	117	no					16	19		0
261	MALE	36	178	81	25.565	HIGH		197	44.4	157	0.548517	152.6	140	no					4	33		11
264	MALE	40	170	84.3	29.1696	HIGH		222	35.3	606	1.2347	186.7	65	no					14	27		1436
265	FEMALE	40	163	59.5	22.3945	HIGH		244	55.7	237	0.628893	188.3	135	no					19	21		8
266	FEMALE	43	165	61	22.4059	HIGH		158	41.4	118	0.454882	116.6	112	no					19	24		0
267	MALE	47	185	94	27.4653	HIGH		170	71	98	0.139968	99	123	no					23	24		0
268	MALE	26	177	75.8	24.1948	HIGH		189	52	155	0.474328	137	128	no					3	23		0
270	MALE	39	179	77.8	24.2814	HIGH		165	77.6	90	0.0643808	87.4	127	no					11	29		0
272	MALE	24	188	81	22.9176	HIGH		179		279				no					2	22		0
274	MALE	30	173	70.2	23.4555	HIGH		170	49.8	78	0.194865	120.2	105	no					4	26		0
275	FEMALE	41	165	71	26.079	HIGH		173	41.2	94	0.358231	131.8	113	no					6	35		2
278	FEMALE	43	168	93	32.9507	HIGH		161	42	87	0.31627	119	113	no					8	35		34
279	MALE	30		62.9		HIGH		119	44.7	68	0.182201	74.3	94	no					6	24		23
280	MALE	41	186	86	24.8584	HIGH		227	54.3	173	0.503246	172.7	163	no					10	31		26
281	MALE	27	185	84	24.5435	HIGH		170	48.5	130	0.428202	121.5	119	no					2	25		1
284	MALE	35	186	87	25.1474	HIGH		172	57.6	91	0.198619	114.4	119	no					8	27		36
285	MALE	34	186	80	23.1241	HIGH		165	44.4	125	0.449527	120.6	118	no					7	27		24
286	MALE	25	180	71.8	22.1605	HIGH		261	58	164	0.451416	203	171	no					2	23		24
287	MALE	32	180	73	22.5309	HIGH		149	41.3	68	0.216559	107.7	94	no					2	30		21
288	MALE	42	181	176	53.7224	HIGH		168	24.6	223	0.95737	143.4	94	no					20	22		4
289	MALE	27	185	85	24.8356	HIGH		215		128				no					2	25		22
290	MALE	55	185	71	20.7451	HIGH		134	45.5	137	0.478709	88.5	61	no					9	46		0
291	MALE	47	182	112	33.8123	HIGH		192	32.3	211	0.81508	159.7	118	no					19	28		0
297	FEMALE	39	165	89	32.6905	HIGH		194	67.5	53	-0.105028	126.5	116	no					1	38		0
299	MALE	47	184	81	23.9249	HIGH		164	36	81	0.352183	128	102	no					6	41	68	8
301	MALE	50	170	46	15.917	HIGH		153	85.8	95	0.0442363	67.2	49	no					24	26		2
302	MALE	27	158	74	29.6427	HIGH		173	49	156	0.502929	124	143	no					6	21	36	19
304	FEMALE	48	170	60	20.7612	HIGH		151	67.6	71	0.0213117	83.4	68	no					26	22		21
307	MALE	41	177	89	28.4082	HIGH		195	45	321	0.853293	150	102	no					2	39	20	20
308	MALE	48	178	71.5	22.5666	HIGH		214	63.2	128	0.306493	150.8	156	no					5	43	56	43
309	FEMALE	40	165	60	22.0386	HIGH		193	74.3	72	-0.0136563	118.7	104	no					6	34	38	10
310	FEMALE	35	155	55	22.8928	HIGH		199	115	114	-0.00379299	84	74	no					14	21		0
311	MALE	31	180	70	21.6049	HIGH		153	48.1	84	0.242134	104.9	88	no					2	29		21
312	MALE	44	183	92	27.4717	HIGH		130	30.1	89	0.470824	99.9	79	no					10	34		25
313	FEMALE	49		61		HIGH		241	60.5	165	0.435729	180.5	179	no					24	25		0
314	MALE	40	183	85	25.3815	HIGH		90		35				no					16	24		0
315	FEMALE	41		71.6		HIGH		133	78.3	49	-0.203566	54.7	72	no					6	35		24
316	FEMALE	51	170	78	26.9896	HIGH		162		115			108	no					8	43		23
317	MALE	53	180	69	21.2963	HIGH		166	90.9	48	-0.277323	75.1	77	no					20	33		65
318	MALE	42	175	68.3	22.302	HIGH		187	31.3	121	0.587241	155.7	125	no					3	39		24
319	FEMALE	36	160			HIGH		194	63.2	131	0.316554	130.8	105	no					17	19		20
320	MALE	34	172			HIGH		198		118				no					14	20		1
322	MALE	29	182	78	23.5479	HIGH		145	50.2	114	0.356201	94.8	72	no					4	25		2
323	MALE	35	180	55	16.9753	HIGH		131	56.9	85	0.174307	74.1	57	no					4	31		28
324	MALE	35	183	89	26.5759	HIGH		180	35.9	150	0.620997	144.1	114	no					11	24		1
325	MALE	35	194	86	22.8505	HIGH		211	44.1	94	0.328689	166.9	148	no					2	33		25
326	MALE	56	180	87	26.8519	HIGH		182	56.7	102	0.255017	125.3	105	no					11	45		27
327	MALE	40	170	76	26.2976	HIGH		145	49	120	0.388985	96	80	no					18	22		10
328	MALE	34	185	94	27.4653	HIGH		218	49.6	196	0.596774	168.4	148	no					4	30		23
329	MALE	35		55		HIGH		181	35.5	96	0.432043	145.5	118	no					5	30		60
330	MALE	46	164	63	23.4236	HIGH		149	34.9	142	0.609463	114.1	86	no					22	24		20
331	MALE	39	184	81	23.9249	HIGH		146	43.3	173	0.601558	102.7	109	no					2	37		0
332	MALE	50	176	101	32.6059	HIGH		168	49.1	162	0.518434	118.9	87	no					17	33		0
333	MALE	20	178	74	23.3556	HIGH		157	54.7	60	0.0401639	102.3	90	no					2	18		0
334	MALE	29	184	77	22.7434	HIGH		126	36.5	140	0.583835	89.5	86	no					5	24		46
335	MALE	47	178	97	30.6148	HIGH		174	51.9	85	0.214252	122.1	105	no					24	23		19
336	FEMALE	41	174	72	23.7812	HIGH		220	87.8	71	-0.0922362	132.2	118	no					19	22		24
337	MALE	56		56		HIGH		214	79.9	124	0.190875	134.1	109	no					29	27		1
338	MALE	37	178	61	19.2526	HIGH		209	58.9	120	0.309066	150.1	142	no					8	29		0
339	MALE	34	178	81	25.565	HIGH		178	51.8	137	0.422391	126.2	99	no					11	23		17
340	MALE	49	170	74	25.6055	HIGH		169		184				no
341	FEMALE	30	159	38	15.0311	HIGH		169		242			74	no					7	23		19
342	FEMALE	40	170	77	26.6436	HIGH		193	62.5	134	0.331225	130.5	123	no					22	18		7
343	MALE	39	178	79	24.9337	HIGH		118	22.2	107	0.683031	95.8	98	no					18	21		7
345	MALE	36	178	78	24.6181	HIGH		101	32.8	96	0.466397	68.2	69	no					2	34	24	18
346	MALE	40	187	92	26.309	HIGH		170	47	185	0.595074	123	153	no					12	28		5
348	MALE	43	185	93	27.1731	HIGH		141		83			81	no					6	37	70	14
350	MALE	35		72		HIGH		162	45	94	0.319915	117	94	no					7	28		11
351	MALE	41	183	97	28.9647	HIGH		178	33.7	282	0.922619	144.3	88	no					17	24		8
353	MALE	35	181	102	31.1346	HIGH		179	37.8	172	0.658037	141.2	107	no					3	32	44	24
354	FEMALE	30	160		0	HIGH		175	54.2	75	0.141062	120.8	106	no					4	26	49	17
355	MALE	52	177	101.5	32.3981	HIGH		75	27.6	61	0.344421	47.4	38	no					17	35		14
356	MALE	34	169	66.8	23.3885	HIGH		189	51.5	110	0.329585	137.5	98	no					2	32	23	1
358	MALE	41	189	99	27.7148	HIGH		200	42.8	182	0.628628	157.2	121	no					4	37		0
359	MALE	47	184	85	25.1063	HIGH		168		274				no					5	42		37
360	FEMALE	38	173	67	22.3863	HIGH		211	64.5	104	0.207474	146.5	92	no					19	19		12
361	FEMALE	31	158	53	21.2306	HIGH		165		12			111	no					12	19		2
362	FEMALE	33	165	45	16.5289	HIGH		185	46.6	113	0.384693	138.4	115	no					1	32		0
363	MALE	33	190	91	25.2078	VERY HIGH	T2DM+smoking	174	63.3	106	0.223902	110.7	90	no					8	25	66	36
364	MALE	39	178	84	26.5118	HIGH		240	60	239	0.600247	180	119	no					8	31	46	18
365	MALE	45	178	108	34.0866	HIGH		266	55.1	266	0.68373	210.9	84	no					6	39	73	0
367	MALE	38	174	77	25.4327	HIGH		195	38.3	190	0.695555	156.7	118	no					19	19		18
368	FEMALE	39	164	60	22.3081	HIGH		182	75.2	91	0.0828236	106.8	89	no					19	20		0
369	MALE	36	176	63	20.3383	HIGH		134	42.7	163	0.58176	91.3	61	no					4	32	42	6
370	MALE	40	194	69.5	18.4664	HIGH		102	6.66	68	1.00903	95.34	40	no					7	33		25
372	MALE	45	182	84.5	25.5102	HIGH		151	67.2	78	0.0647253	83.8	64	no					3	42	33	18
373	MALE	61	182	91	27.4725	HIGH		198	49.7	124	0.397065	148.3	147	no					11	50		34
374	MALE	31	181	80	24.4193	HIGH		184	43.8	218	0.696982	140.2	97	no					2	29	32	2
375	MALE	35	169	74	25.9095	HIGH		204		116			145	no					4	31		42
376	FEMALE	38	179	81.5	25.4362	HIGH		164	75.2	65	-0.0633045	88.8	94	no					2	36	22	4
381	MALE	43	182	95	28.6801	HIGH		129	34.8	117	0.526607	94.2		no					21	22		0
382	MALE	31	182	66	19.9251	HIGH		113	45.4	96	0.325215	67.6	49	no					5	26		0
383	FEMALE	32	168	55	19.487	HIGH								no					11	21		9
384	MALE	36	176	75	24.2123	HIGH		123	8.6	128	1.17271	114.4	87	no					0	36	8	0
385	MALE	37	177	80	25.5354	HIGH		218		92			99	no					4	33		22
386	FEMALE	39	156	63	25.8876	HIGH		185	77.4	98	0.102485	107.6	62	no					11	28	11	11
387	MALE	56	170	73	25.2595	HIGH		169	43.3	150	0.539603	125.7	92	no					1	55	13	13
389	MALE	44	174	80	26.4236	VERY HIGH	T2DM+HA	104	23.8	116	0.687881	80.2	57	no					19	25		13
